# Supplementary material for: Characterization of the Fecal Microbiota of Pigs before and after Inoculation with “Brachyspira hampsonii”
Source: PLoS One. 2014 Aug 28;9(8):e106399. doi: 10.1371/journal.pone.0106399 (PMC4148400; doi:10.1371/journal.pone.0106399)
Supplement: Table S1 — OTU table with read counts and nearest neighbours. (XLSX) [file pone.0106399.s005.xlsx]

## Sheet: Table S1
OTU	%id to neighbour	length of HSP	Neighbour	orientation	Lineage	Sample prevalence	683_day0	683_minus3	683_minus5	683_minus8	683_term13	684_day0	684_minus3	684_minus5	684_minus8	684_term13	685_day0	685_minus3	685_minus5	685_minus8	685_term14	686_day0	686_minus3	686_minus5	686_minus8	686_term7	687_day0	687_minus3	687_minus5	687_minus8	687_term14	688_day0	688_minus3	688_minus5	688_minus8	688_term12	689_day0	689_minus3	689_minus5	689_minus8	689_term6	690_day0	690_minus3	690_minus5	690_minus8	690_term9	691_day0	691_minus3	691_minus5
comp9114_c1_seq1	66.5	561	b13679 ACNN01000005 Porphyromonas endodontalis ATCC 35406	+	root; cellular organisms; Bacteria; Bacteroidetes/Chlorobi group; Bacteroidetes; Bacteroidia; Bacteroidales; Porphyromonadaceae; Porphyromonas	89	98	48	259	40	184	62	148	9	161	272	194	259	611	192	38	4	9	75	57	141	48	69	76	195	26	79	125	180	8	294	75	179	50	134	14	245	269	53	63	200	694	259	202
comp9179_c2_seq1	86.9	496	b10309 CP000140 Parabacteroides distasonis ATCC 8503	-	root; cellular organisms; Bacteria; Bacteroidetes/Chlorobi group; Bacteroidetes; Bacteroidia; Bacteroidales; Porphyromonadaceae; Parabacteroides	89	36	2	253	56	3	5	16	2	49	288	103	126	1430	597	8	8	23	26	11	87	109	119	141	42	31	48	168	105	5	414	86	91	89	27	32	70	202	25	31	63	74	67	126
comp9258_c1_seq1	70.9	558	b12705 NZ_ABZV01000014 Capnocytophaga sputigena Capno	+	root; cellular organisms; Bacteria; Bacteroidetes/Chlorobi group; Bacteroidetes; Flavobacteria; Flavobacteriales; Flavobacteriaceae; Capnocytophaga	89	24	18	120	28	30	225	381	18	471	80	436	855	691	272	23	29	23	88	155	1064	28	19	267	145	45	60	323	304	47	17	95	86	417	241	6	31	167	39	33	17	78	120	124
comp9288_c0_seq4	87.1	565	b20077 AFZZ01000171 Prevotella stercorea DSM 18206	+	root; cellular organisms; Bacteria; Bacteroidetes/Chlorobi group; Bacteroidetes; Bacteroidia; Bacteroidales; Prevotellaceae; Prevotella	89	97	17	16	6	8	10	9	2	36	23	12	80	72	38	10	14	6	54	11	60	11	13	11	25	12	60	348	184	4	67	85	133	65	29	32	86	170	21	9	26	130	56	156
comp9436_c2_seq2	82.1	564	b19666 NC_016048 Oscillibacter valericigenes Sjm18-20 DSM 18026	+	root; cellular organisms; Bacteria; Firmicutes; Clostridia; Clostridiales; Oscillospiraceae; Oscillibacter	89	44	3	24	53	56	8	10	1	67	42	34	38	160	20	6	14	5	53	10	22	56	13	44	55	9	11	412	226	7	44	47	48	412	65	6	106	60	42	28	16	46	28	85
comp9484_c0_seq3	86.5	437	b19666 NC_016048 Oscillibacter valericigenes Sjm18-20 DSM 18026	+	root; cellular organisms; Bacteria; Firmicutes; Clostridia; Clostridiales; Oscillospiraceae; Oscillibacter	89	28	11	28	25	9	24	3	2	53	4	30	46	69	11	1	6	4	82	20	63	9	3	3	32	5	6	208	358	10	5	32	62	48	12	4	45	82	24	15	32	29	33	17
comp9492_c2_seq3	83.3	555	b19666 NC_016048 Oscillibacter valericigenes Sjm18-20 DSM 18026	+	root; cellular organisms; Bacteria; Firmicutes; Clostridia; Clostridiales; Oscillospiraceae; Oscillibacter	89	54	6	63	131	47	38	34	7	161	57	157	145	328	55	20	24	6	109	19	102	97	36	58	48	26	40	827	682	24	66	83	241	576	99	17	180	296	102	102	43	129	34	208
comp8631_c0_seq1	67.5	558	b13679 ACNN01000005 Porphyromonas endodontalis ATCC 35406	+	root; cellular organisms; Bacteria; Bacteroidetes/Chlorobi group; Bacteroidetes; Bacteroidia; Bacteroidales; Porphyromonadaceae; Porphyromonas	88	156	11	198	4	7	69	44	4	33	29	63	127	34	13	7	2	12	41	22	193	15	17	41	53	14	48	50	99	5	84	34	118	48	35	15	133	196	7	9	181	171	110	306
comp9327_c1_seq1	88.6	496	b10643 ABED02000025 Faecalibacterium prausnitzii M21/2	-	root; cellular organisms; Bacteria; Firmicutes; Clostridia; Clostridiales; Ruminococcaceae; Faecalibacterium	88	30	10	21	43	10	27	26	1	178	20	25	28	3	82	1	5	9	37	61	56	8	2	1	50	10	10	99	176	14	17	4	42	36	30	7	16	48	19	3	69	24	22	29
comp9376_c0_seq1	92.9	465	b17625 AB547598 Prevotella copri JCM 13464	+	root; cellular organisms; Bacteria; Bacteroidetes/Chlorobi group; Bacteroidetes; Bacteroidia; Bacteroidales; Prevotellaceae; Prevotella	88	12	3	62	43	20	25	18	4	505	14	31	46	14	27	5	2	2	58	142	1	3	3	15	64	11	16	33	121	4	83	8	22	33	143	2	29	47	60	30	3	70	55	63
comp9376_c0_seq3	94.8	465	b17625 AB547598 Prevotella copri JCM 13464	+	root; cellular organisms; Bacteria; Bacteroidetes/Chlorobi group; Bacteroidetes; Bacteroidia; Bacteroidales; Prevotellaceae; Prevotella	88	230	47	544	84	53	150	330	78	380	113	179	290	125	247	42	19	55	152	393	6	13	17	56	691	107	94	616	445	53	255	91	464	177	549	28	161	0	135	32	35	397	638	150
comp9398_c0_seq2	67.7	565	b3147 NC_002932 Chlorobium tepidum TLS	+	root; cellular organisms; Bacteria; Bacteroidetes/Chlorobi group; Chlorobi; Chlorobia; Chlorobiales; Chlorobiaceae; Chlorobium/Pelodictyon group; Chlorobium	88	188	18	202	44	47	85	114	3	78	51	217	218	151	201	58	44	22	222	11	286	156	15	204	34	42	194	464	526	18	54	74	136	237	183	3	157	150	55	26	182	162	65	176
comp9398_c0_seq5	82.3	565	b18280 AEPD01000033 Prevotella buccae ATCC 33574	+	root; cellular organisms; Bacteria; Bacteroidetes/Chlorobi group; Bacteroidetes; Bacteroidia; Bacteroidales; Prevotellaceae; Prevotella	88	86	14	229	277	16	27	37	64	54	50	75	101	39	3	44	3	0	48	13	3	24	23	52	18	46	7	199	168	29	54	23	123	151	54	8	103	207	77	54	2	15	67	62
comp9426_c0_seq1	79.5	548	b17984 NZ_ADDX01000027 Ruminococcaceae bacterium sp. D16	+	root; cellular organisms; Bacteria; Firmicutes; Clostridia; Clostridiales; Ruminococcaceae; unclassified Ruminococcaceae	88	75	7	21	27	13	37	32	1	302	6	63	59	103	30	2	10	4	41	14	60	27	14	20	55	9	28	131	291	12	0	14	74	18	38	5	24	71	67	6	173	49	23	46
comp9436_c2_seq1	71.2	564	b13516 ACEC01000026 Clostridium methylpentosum DSM 5476	+	root; cellular organisms; Bacteria; Firmicutes; Clostridia; Clostridiales; Clostridiaceae; Clostridium	88	130	2	20	4	14	46	60	4	83	16	56	55	16	31	3	27	11	63	23	150	49	9	58	118	15	29	152	241	2	20	8	76	46	6	8	30	78	23	3	18	106	28	25
comp9462_c1_seq1	82.6	564	b18573 NZ_AEVN01000056 Phascolarctobacterium sp. YIT 12067	+	root; cellular organisms; Bacteria; Firmicutes; Negativicutes; Selenomonadales; Acidaminococcaceae; Phascolarctobacterium	88	415	67	365	315	145	232	226	18	505	132	302	634	1211	260	38	58	49	192	83	16	214	90	167	394	72	121	1020	685	102	388	161	0	1013	528	77	405	800	313	68	15	272	217	481
comp9030_c0_seq2	74	558	b18174 AENZ01000062 Alistipes sp. HGB5	+	root; cellular organisms; Bacteria; Bacteroidetes/Chlorobi group; Bacteroidetes; Bacteroidia; Bacteroidales; Rikenellaceae; Alistipes	87	151	2	229	4	8	33	176	1	99	22	687	251	370	78	37	3	2	15	19	152	10	40	37	201	35	17	42	42	1	15	24	29	101	70	8	11	61	18	48	94	23	13	42
comp9199_c2_seq2	95.2	250	b17625 AB547598 Prevotella copri JCM 13464	+	root; cellular organisms; Bacteria; Bacteroidetes/Chlorobi group; Bacteroidetes; Bacteroidia; Bacteroidales; Prevotellaceae; Prevotella	87	24	3	40	11	11	3	6	3	42	9	11	25	46	80	6	1	3	5	38	2	2	2	1	62	15	5	33	18	1	49	4	19	16	45	2	8	60	5	4	2	43	19	4
comp9199_c2_seq3	78.5	565	b17652 AB547571 Paraprevotella clara JCM 14859	+	root; cellular organisms; Bacteria; Bacteroidetes/Chlorobi group; Bacteroidetes; Bacteroidia; Bacteroidales; Prevotellaceae; Paraprevotella	87	323	21	383	283	9	203	206	34	3515	248	260	203	291	199	0	62	28	592	93	591	191	80	406	471	203	358	535	891	35	210	623	395	208	243	16	872	523	136	257	584	401	313	508
comp9376_c0_seq4	89.6	571	b17625 AB547598 Prevotella copri JCM 13464	+	root; cellular organisms; Bacteria; Bacteroidetes/Chlorobi group; Bacteroidetes; Bacteroidia; Bacteroidales; Prevotellaceae; Prevotella	86	129	47	942	127	44	436	256	84	426	214	483	467	342	326	43	34	121	1486	740	18	46	211	363	739	179	81	869	2894	57	480	62	522	825	374	33	318	820	223	46	33	420	318	615
comp9288_c0_seq2	95	565	b20077 AFZZ01000171 Prevotella stercorea DSM 18206	+	root; cellular organisms; Bacteria; Bacteroidetes/Chlorobi group; Bacteroidetes; Bacteroidia; Bacteroidales; Prevotellaceae; Prevotella	85	15	14	156	43	5	161	53	7	729	4	46	98	84	38	14	6	6	135	82	13	31	9	10	205	21	26	234	468	5	3	25	108	37	57	60	13	172	35	12	1	122	161	58
comp9398_c1_seq1	99.3	190	b19043 AFGY01000052 Shigella flexneri K-227	-	root; cellular organisms; Bacteria; Proteobacteria; Gammaproteobacteria; Enterobacteriales; Enterobacteriaceae; Shigella	85	92	10	22	27	1	20	5	0	7	0	11	13	37	3	1	17	1	18	33	9	13	0	8	10	6	37	33	46	1	2	17	10	259	24	2	24	8	2	6	28	5	8	10
comp9410_c4_seq1	92.3	439	b17984 NZ_ADDX01000027 Ruminococcaceae bacterium sp. D16	-	root; cellular organisms; Bacteria; Firmicutes; Clostridia; Clostridiales; Ruminococcaceae; unclassified Ruminococcaceae	85	16	1	4	5	1	8	10	0	166	0	11	11	42	8	0	6	2	4	4	58	39	3	4	5	4	10	48	69	13	1	18	33	29	15	2	20	24	37	8	48	15	3	12
comp9429_c3_seq3	80.2	489	b19941 ACZK01000037 Prevotella sp. oral taxon 302 str. F0323	+	root; cellular organisms; Bacteria; Bacteroidetes/Chlorobi group; Bacteroidetes; Bacteroidia; Bacteroidales; Prevotellaceae; Prevotella	85	109	5	27	602	54	8	2	20	930	81	100	80	158	116	0	8	35	502	55	91	0	216	96	88	36	346	523	1122	85	312	245	25	450	898	0	371	15	177	227	48	158	123	113
comp9130_c2_seq1	78.1	560	b17663 AB547561 Barnesiella viscericola JCM 13660	+	root; cellular organisms; Bacteria; Bacteroidetes/Chlorobi group; Bacteroidetes; Bacteroidia; Bacteroidales; Porphyromonadaceae; Barnesiella	84	78	24	31	0	119	21	251	5	0	23	81	281	95	1	10	9	99	29	2	640	2	226	64	0	12	5	668	82	0	6	38	123	325	2	1	65	348	49	3	273	250	300	109
comp9492_c2_seq1	78.2	556	b17984 NZ_ADDX01000027 Ruminococcaceae bacterium sp. D16	+	root; cellular organisms; Bacteria; Firmicutes; Clostridia; Clostridiales; Ruminococcaceae; unclassified Ruminococcaceae	84	20	6	8	12	2	15	24	3	151	6	15	29	16	4	4	9	2	7	5	28	28	8	6	4	3	9	37	121	0	0	16	41	35	5	0	23	42	13	11	14	19	2	26
comp9246_c0_seq5	89.5	276	b18093 AECU01000014 Faecalibacterium cf. prausnitzii KLE1255	+	root; cellular organisms; Bacteria; Firmicutes; Clostridia; Clostridiales; Ruminococcaceae; Faecalibacterium	83	20	4	4	32	9	6	7	3	70	5	15	1	3	112	0	4	20	17	76	33	0	0	0	140	2	4	46	51	17	17	1	12	22	35	10	18	22	12	2	16	26	3	11
comp9492_c2_seq2	77.1	558	b17984 NZ_ADDX01000027 Ruminococcaceae bacterium sp. D16	+	root; cellular organisms; Bacteria; Firmicutes; Clostridia; Clostridiales; Ruminococcaceae; unclassified Ruminococcaceae	83	31	2	12	26	10	7	8	0	36	2	16	26	36	33	0	7	4	35	7	147	5	0	9	86	0	3	64	186	11	3	11	23	12	24	2	51	24	21	4	3	22	63	11
comp9279_c2_seq3	70.7	558	b17634 AB547589 Porphyromonas uenonis JCM 13868	+	root; cellular organisms; Bacteria; Bacteroidetes/Chlorobi group; Bacteroidetes; Bacteroidia; Bacteroidales; Porphyromonadaceae; Porphyromonas	82	22	5	8	24	13	16	1	0	33	20	16	24	409	83	1	7	3	1	1	38	18	3	25	0	2	13	202	10	0	29	17	67	72	2	2	66	56	39	53	639	3	16	9
comp9398_c0_seq4	83.4	565	b17623 AB547600 Prevotella dentalis JCM 13448	+	root; cellular organisms; Bacteria; Bacteroidetes/Chlorobi group; Bacteroidetes; Bacteroidia; Bacteroidales; Prevotellaceae; Prevotella	82	23	4	44	9	0	3	1	1	5	17	16	37	23	13	0	0	15	11	0	3	139	138	75	9	15	2	28	25	5	12	30	23	167	10	1	10	46	15	5	23	6	8	28
comp9480_c2_seq2	66.9	556	b17984 NZ_ADDX01000027 Ruminococcaceae bacterium sp. D16	+	root; cellular organisms; Bacteria; Firmicutes; Clostridia; Clostridiales; Ruminococcaceae; unclassified Ruminococcaceae	82	99	3	17	6	3	2	8	2	11	6	28	48	146	35	6	9	4	36	3	41	22	10	38	7	4	32	72	144	0	4	25	5	32	6	6	3	9	10	4	26	10	3	67
comp9030_c0_seq1	65.8	558	b7551 NC_008639 Chlorobium phaeobacteroides DSM 266	+	root; cellular organisms; Bacteria; Bacteroidetes/Chlorobi group; Chlorobi; Chlorobia; Chlorobiales; Chlorobiaceae; Chlorobium/Pelodictyon group; Chlorobium	81	9	6	50	1	2	1	1	0	1	23	99	138	129	0	5	2	4	17	0	95	9	16	2	0	1	33	95	65	1	31	11	50	5	2	6	70	102	12	6	49	124	69	49
comp9258_c1_seq2	74.3	558	b17670 AB547568 Parabacteroides gordonii JCM 15724	+	root; cellular organisms; Bacteria; Bacteroidetes/Chlorobi group; Bacteroidetes; Bacteroidia; Bacteroidales; Porphyromonadaceae; Parabacteroides	81	0	0	3	1	16	1	2	0	6	12	5	7	53	17	14	5	1	1	9	22	2	4	2	22	9	3	4	1	0	18	8	5	32	30	1	8	6	12	3	0	7	3	5
comp9279_c2_seq2	78.3	220	b6387 NC_006177 Symbiobacterium thermophilum IAM14863	+	root; cellular organisms; Bacteria; Actinobacteria; Symbiobacterium	81	7	2	4	3	3	1	1	0	16	7	29	39	21	7	0	1	1	1	2	15	9	1	2	0	2	3	7	21	0	0	4	2	8	3	1	11	17	2	4	2	14	1	6
comp9429_c3_seq1	78.2	570	b19941 ACZK01000037 Prevotella sp. oral taxon 302 str. F0323	+	root; cellular organisms; Bacteria; Bacteroidetes/Chlorobi group; Bacteroidetes; Bacteroidia; Bacteroidales; Prevotellaceae; Prevotella	81	2	5	10	21	4	4	0	1	32	2	3	1	8	7	0	0	1	26	7	2	18	6	8	6	1	8	14	46	3	26	6	3	8	35	22	15	5	2	4	0	15	10	11
comp9492_c2_seq4	79.7	557	b19666 NC_016048 Oscillibacter valericigenes Sjm18-20 DSM 18026	+	root; cellular organisms; Bacteria; Firmicutes; Clostridia; Clostridiales; Oscillospiraceae; Oscillibacter	81	4	1	9	8	2	6	1	0	7	2	2	7	21	5	0	0	0	13	4	9	9	1	2	14	1	4	17	30	2	2	6	3	18	8	2	23	11	6	5	6	6	3	6
comp8364_c1_seq1	73	362	b6857 AY691296 Ruminococcus flavefaciens ATCC 19208	+	root; cellular organisms; Bacteria; Firmicutes; Clostridia; Clostridiales; Ruminococcaceae; Ruminococcus	80	1	1	32	4	0	2	6	1	23	3	7	21	13	4	1	0	4	4	7	25	5	11	6	173	3	2	27	26	1	6	0	3	1	6	0	19	12	1	2	2	10	14	4
comp9232_c1_seq4	76.9	569	b10643 ABED02000025 Faecalibacterium prausnitzii M21/2	+	root; cellular organisms; Bacteria; Firmicutes; Clostridia; Clostridiales; Ruminococcaceae; Faecalibacterium	80	8	0	13	6	4	9	3	1	10	3	9	20	14	12	0	1	4	16	7	32	8	8	6	18	0	6	61	101	5	5	4	26	41	21	4	15	23	8	5	64	7	13	25
comp9258_c1_seq8	75	558	b20766 ACWX01000011 Tannerella sp. 6_1_58FAA_CT1	+	root; cellular organisms; Bacteria; Bacteroidetes/Chlorobi group; Bacteroidetes; Bacteroidia; Bacteroidales; Porphyromonadaceae; Tannerella	80	1	0	3	2	10	2	5	1	6	12	11	19	187	62	9	0	1	3	47	33	3	1	3	40	7	1	8	16	1	10	5	3	34	77	0	2	8	6	2	0	18	2	3
comp9283_c1_seq1	75.4	555	b20125 CP003155 Spirochaeta sp. Grapes	+	root; cellular organisms; Bacteria; Spirochaetes; Spirochaetia; Spirochaetales; Spirochaetaceae; Spirochaeta	80	13	3	18	5	0	7	5	1	9	0	23	25	112	13	0	8	0	15	4	59	7	2	8	9	1	7	10	22	2	3	8	28	3	15	5	9	31	2	10	72	14	53	32
comp9390_c1_seq6	81.1	317	b17984 NZ_ADDX01000027 Ruminococcaceae bacterium sp. D16	+	root; cellular organisms; Bacteria; Firmicutes; Clostridia; Clostridiales; Ruminococcaceae; unclassified Ruminococcaceae	80	2	2	3	1	2	15	5	0	3	3	22	24	55	12	0	9	1	20	9	6	18	2	4	5	2	5	102	128	4	2	13	68	16	4	2	11	91	5	14	0	39	0	40
comp9401_c1_seq2	85.9	571	b19178 GL945017 Prevotella multisaccharivorax DSM 17128	+	root; cellular organisms; Bacteria; Bacteroidetes/Chlorobi group; Bacteroidetes; Bacteroidia; Bacteroidales; Prevotellaceae; Prevotella	80	2	0	18	1	4	9	50	0	14	67	42	104	48	12	13	4	5	10	197	241	2	3	0	11	27	4	6	32	3	18	51	6	4	8	35	1	4	2	0	16	99	14	45
comp9246_c0_seq4	79.6	310	b18093 AECU01000014 Faecalibacterium cf. prausnitzii KLE1255	+	root; cellular organisms; Bacteria; Firmicutes; Clostridia; Clostridiales; Ruminococcaceae; Faecalibacterium	79	4	3	1	2	2	1	3	0	24	7	3	5	3	5	0	3	13	4	50	4	2	0	0	115	2	3	10	18	7	5	0	4	2	19	3	11	9	11	1	3	11	4	8
comp9279_c2_seq1	86.5	244	b19666 NC_016048 Oscillibacter valericigenes Sjm18-20 DSM 18026	+	root; cellular organisms; Bacteria; Firmicutes; Clostridia; Clostridiales; Oscillospiraceae; Oscillibacter	79	16	1	15	1	2	3	1	0	2	2	4	5	19	3	3	5	1	2	1	34	4	4	0	2	2	3	12	34	0	3	7	17	1	3	0	3	10	6	0	9	45	10	65
comp9378_c2_seq2	77.6	444	b17984 NZ_ADDX01000027 Ruminococcaceae bacterium sp. D16	-	root; cellular organisms; Bacteria; Firmicutes; Clostridia; Clostridiales; Ruminococcaceae; unclassified Ruminococcaceae	79	33	9	4	1	0	6	2	0	10	1	18	13	12	3	7	3	1	3	3	18	6	1	4	2	0	1	22	39	2	0	6	24	15	1	0	4	35	4	3	2	39	9	119
comp9484_c0_seq1	81.4	335	b6796 AY691235 Flavonifractor plautii ATCC 49531	+	root; cellular organisms; Bacteria; Firmicutes; Clostridia; Clostridiales; unclassified Clostridiales; Flavonifractor	79	19	6	6	0	0	11	3	0	12	4	15	15	28	7	0	12	0	8	2	31	4	7	3	3	4	5	15	33	1	6	17	17	5	1	1	8	20	13	0	1	35	18	40
comp9330_c1_seq8	66.2	577	b15899 ADDO01000069 Peptoniphilus lacrimalis 315-B	+	root; cellular organisms; Bacteria; Firmicutes; Clostridia; Clostridiales; Peptostreptococcaceae; Peptoniphilus	77	5	1	11	1	0	2	1	0	7	2	4	8	4	3	1	1	0	1	3	1	3	1	1	2	1	0	10	9	1	2	5	4	7	3	12	9	8	4	0	4	5	7	2
comp9381_c1_seq2	84.9	280	b13534 NZ_ACBY01000026 Subdoligranulum variabile DSM15176	+	root; cellular organisms; Bacteria; Firmicutes; Clostridia; Clostridiales; Ruminococcaceae; Subdoligranulum	77	12	2	2	1	18	2	1	2	13	3	8	3	0	2	1	1	4	6	6	25	3	4	0	6	1	3	7	36	1	2	1	1	1	10	1	5	10	0	2	152	29	6	4
comp9398_c0_seq3	99.8	432	b3429 AY123740 Shigella sonnei ATCC 25931	+	root; cellular organisms; Bacteria; Proteobacteria; Gammaproteobacteria; Enterobacteriales; Enterobacteriaceae; Shigella	77	0	0	172	958	10	390	150	23	36	0	16	332	102	6	8	0	13	220	529	1	94	3	157	43	6	0	809	602	70	11	266	270	0	156	50	7	269	5	5	676	31	45	43
comp9229_c3_seq1	96.2	552	b10200 EF571589 Lactobacillus johnsonii ATCC 33200	-	root; cellular organisms; Bacteria; Firmicutes; Bacilli; Lactobacillales; Lactobacillaceae; Lactobacillus	76	36	0	9	0	83	3	1	0	12	0	14	81	37	1	3	0	0	21	6	28	7	3	5	35	38	101	1	79	1	242	34	95	2	7	4	11	126	0	0	255	301	52	14
comp9414_c3_seq1	77.4	547	b10849 NZ_ABGD02000012 Anaerotruncus colihominis DSM17241	-	root; cellular organisms; Bacteria; Firmicutes; Clostridia; Clostridiales; Clostridiaceae; Anaerotruncus	76	10	0	3	5	1	62	17	0	213	2	59	8	5	10	1	11	1	7	0	3	3	3	19	47	0	1	25	14	1	7	9	5	2	5	0	1	7	0	6	15	7	3	13
comp9414_c3_seq3	82.2	556	b14505 NZ_ACCL02000002 Marvinbryantia formatexigens DSM 14469	-	root; cellular organisms; Bacteria; Firmicutes; Clostridia; Clostridiales; Lachnospiraceae; Marvinbryantia	76	1	0	0	2	0	8	16	6	5	6	25	16	1155	48	2	0	9	3	0	6	13	0	76	59	5	7	1643	29	0	34	3	49	1	2	7	60	29	34	34	23	7	84	84
comp9426_c0_seq7	79.1	497	b17984 NZ_ADDX01000027 Ruminococcaceae bacterium sp. D16	+	root; cellular organisms; Bacteria; Firmicutes; Clostridia; Clostridiales; Ruminococcaceae; unclassified Ruminococcaceae	76	5	0	7	5	3	4	6	0	102	2	11	11	12	1	0	1	0	4	4	42	2	0	0	7	2	2	10	49	1	0	1	34	11	7	1	6	26	16	1	23	33	0	17
comp9462_c1_seq2	84.8	555	b5837 AY691307 Succinivibrio dextrinosolvens ATCC 19716	+	root; cellular organisms; Bacteria; Proteobacteria; Gammaproteobacteria; Aeromonadales; Succinivibrionaceae	76	5	1	26	7	23	97	2	1	16	0	121	202	367	21	0	3	1	57	163	0	6	9	4	33	1	13	779	144	29	6	7	129	13	391	0	20	108	1	2	0	4	11	3
comp9368_c1_seq1	81	558	b17625 AB547598 Prevotella copri JCM 13464	+	root; cellular organisms; Bacteria; Bacteroidetes/Chlorobi group; Bacteroidetes; Bacteroidia; Bacteroidales; Prevotellaceae; Prevotella	75	16	9	26	1	2	10	3	1	111	1	2	15	0	2	6	1	1	34	17	6	2	0	0	21	0	3	17	126	0	2	2	11	5	11	1	13	12	6	1	0	0	8	86
comp9429_c3_seq4	74.2	570	b18174 AENZ01000062 Alistipes sp. HGB5	+	root; cellular organisms; Bacteria; Bacteroidetes/Chlorobi group; Bacteroidetes; Bacteroidia; Bacteroidales; Rikenellaceae; Alistipes	75	110	23	97	20	3	74	11	0	1	0	14	37	0	84	0	2	4	138	3	4	8	6	27	15	0	11	272	416	3	3	6	95	30	11	0	10	121	16	0	0	82	54	119
comp9447_c3_seq1	97.1	239	b18093 AECU01000014 Faecalibacterium cf. prausnitzii KLE1255	-	root; cellular organisms; Bacteria; Firmicutes; Clostridia; Clostridiales; Ruminococcaceae; Faecalibacterium	75	2	1	5	5	3	2	2	3	32	2	2	2	1	11	0	0	2	5	20	7	0	0	1	36	0	0	16	40	3	7	3	3	13	6	0	4	6	9	1	0	12	1	10
comp9165_c0_seq1	80.9	552	b19941 ACZK01000037 Prevotella sp. oral taxon 302 str. F0323	+	root; cellular organisms; Bacteria; Bacteroidetes/Chlorobi group; Bacteroidetes; Bacteroidia; Bacteroidales; Prevotellaceae; Prevotella	74	3	0	4	9	5	4	6	1	29	2	14	55	612	43	0	0	11	11	10	0	57	0	2	252	2	13	21	57	12	10	5	1	13	30	21	6	0	73	8	1	0	1	9
comp9232_c1_seq3	82.2	506	b18093 AECU01000014 Faecalibacterium cf. prausnitzii KLE1255	+	root; cellular organisms; Bacteria; Firmicutes; Clostridia; Clostridiales; Ruminococcaceae; Faecalibacterium	74	0	0	77	10	5	0	8	0	0	2	2	14	2	1	0	0	2	17	32	17	11	7	3	2	1	10	79	100	9	1	8	9	15	2	1	36	11	23	11	5	13	10	47
comp9159_c0_seq4	79.7	562	b17663 AB547561 Barnesiella viscericola JCM 13660	+	root; cellular organisms; Bacteria; Bacteroidetes/Chlorobi group; Bacteroidetes; Bacteroidia; Bacteroidales; Porphyromonadaceae; Barnesiella	73	2	3	15	1	0	2	0	1	30	2	1	2	2	15	0	0	0	6	1	1	3	0	10	13	1	3	6	5	0	11	19	3	4	23	0	27	2	8	30	17	3	2	14
comp9283_c1_seq2	80.9	559	b14505 NZ_ACCL02000002 Marvinbryantia formatexigens DSM 14469	+	root; cellular organisms; Bacteria; Firmicutes; Clostridia; Clostridiales; Lachnospiraceae; Marvinbryantia	73	14	1	19	5	1	7	9	6	32	7	6	15	5	0	2	0	1	1	0	6	0	1	3	1	1	8	5	8	0	3	2	1	1	5	1	3	4	0	0	113	7	2	5
comp9442_c0_seq3	76.1	339	b17984 NZ_ADDX01000027 Ruminococcaceae bacterium sp. D16	+	root; cellular organisms; Bacteria; Firmicutes; Clostridia; Clostridiales; Ruminococcaceae; unclassified Ruminococcaceae	73	27	10	1	2	17	26	4	0	30	4	4	7	9	16	0	3	1	0	9	6	2	0	0	2	1	3	21	4	6	7	3	7	0	20	6	4	2	0	0	24	23	4	6
comp9290_c1_seq1	80.9	565	b19941 ACZK01000037 Prevotella sp. oral taxon 302 str. F0323	+	root; cellular organisms; Bacteria; Bacteroidetes/Chlorobi group; Bacteroidetes; Bacteroidia; Bacteroidales; Prevotellaceae; Prevotella	72	707	200	3	0	2	27	17	0	0	19	3	0	8	1	134	0	77	4	3	7	16	16	0	62	105	12	9	18	0	16	0	127	172	15	3	2	170	104	9	0	17	5	1
comp9344_c1_seq2	85.6	275	b20077 AFZZ01000171 Prevotella stercorea DSM 18206	-	root; cellular organisms; Bacteria; Bacteroidetes/Chlorobi group; Bacteroidetes; Bacteroidia; Bacteroidales; Prevotellaceae; Prevotella	72	15	3	66	35	15	2	1	0	6	26	8	10	127	1	9	0	1	0	1	0	8	42	97	62	5	1	3	0	0	111	0	2	49	60	11	23	0	6	43	0	0	2	0
comp9344_c1_seq4	86.8	493	b17669 AB547567 Parabacteroides goldsteinii JCM 13446	-	root; cellular organisms; Bacteria; Bacteroidetes/Chlorobi group; Bacteroidetes; Bacteroidia; Bacteroidales; Porphyromonadaceae; Parabacteroides	72	3	2	2	0	0	0	4	1	0	2	2	12	29	3	3	0	1	4	0	1	7	4	3	0	1	2	3	3	0	14	10	17	4	0	7	6	24	3	3	1	6	4	20
comp9390_c1_seq3	78.9	318	b6796 AY691235 Flavonifractor plautii ATCC 49531	+	root; cellular organisms; Bacteria; Firmicutes; Clostridia; Clostridiales; unclassified Clostridiales; Flavonifractor	72	4	1	3	0	3	1	4	0	12	0	25	30	18	4	5	2	0	3	2	12	9	1	1	0	1	3	3	24	0	1	1	3	0	3	1	8	5	6	1	3	18	0	4
comp9426_c0_seq3	78.2	394	b17984 NZ_ADDX01000027 Ruminococcaceae bacterium sp. D16	+	root; cellular organisms; Bacteria; Firmicutes; Clostridia; Clostridiales; Ruminococcaceae; unclassified Ruminococcaceae	72	2	2	5	1	0	3	2	1	77	0	3	0	6	2	1	0	1	3	0	6	1	1	2	9	0	1	7	24	2	0	2	15	3	7	0	2	12	2	1	16	3	0	2
comp9429_c1_seq1	87.1	204	b18573 NZ_AEVN01000056 Phascolarctobacterium sp. YIT 12067	+	root; cellular organisms; Bacteria; Firmicutes; Negativicutes; Selenomonadales; Acidaminococcaceae; Phascolarctobacterium	72	6	0	1	5	13	2	3	0	8	3	5	7	84	25	0	0	0	0	3	0	1	1	1	10	1	3	10	3	1	14	4	16	12	21	0	31	11	3	0	1	5	0	6
comp9480_c2_seq1	76	552	b6793 AY691232 Clostridium leptum ATCC 29065	+	root; cellular organisms; Bacteria; Firmicutes; Clostridia; Clostridiales; Clostridiaceae; Clostridium	72	18	13	29	7	0	3	0	0	93	1	6	14	8	4	1	1	2	1	0	7	2	0	8	3	1	2	2	4	0	7	7	3	31	0	0	7	5	1	2	182	6	8	11
comp9159_c0_seq5	72.5	560	b19666 NC_016048 Oscillibacter valericigenes Sjm18-20 DSM 18026	+	root; cellular organisms; Bacteria; Firmicutes; Clostridia; Clostridiales; Oscillospiraceae; Oscillibacter	71	3	1	0	6	0	2	3	1	1	1	14	21	4	9	1	2	0	1	2	5	4	0	2	1	1	0	13	3	1	0	1	18	0	1	0	3	14	0	2	1	9	0	4
comp9302_c0_seq3	69	558	b19742 ADLD01000009 Alistipes indistinctus YIT 12060	+	root; cellular organisms; Bacteria; Bacteroidetes/Chlorobi group; Bacteroidetes; Bacteroidia; Bacteroidales; Rikenellaceae; Alistipes	71	0	0	0	0	3	1	43	0	1	7	29	37	55	35	4	3	2	1	0	33	38	9	0	0	4	3	6	3	0	0	2	4	16	27	3	12	9	2	11	42	15	27	43
comp9170_c0_seq1	75.7	552	b15348 NC_015437 Selenomonas sputigena ATCC 35185	+	root; cellular organisms; Bacteria; Firmicutes; Clostridia; Clostridiales; Veillonellaceae; Selenomonas	70	0	0	22	3	4	2	0	4	6	3	1	4	4	0	1	0	1	31	2	0	4	9	14	2	6	13	139	77	6	138	14	141	47	45	16	61	65	32	13	0	1	5	2
comp9316_c1_seq2	79.8	571	b17596 AB547627 Prevotella paludivivens JCM 13650	+	root; cellular organisms; Bacteria; Bacteroidetes/Chlorobi group; Bacteroidetes; Bacteroidia; Bacteroidales; Prevotellaceae; Prevotella	70	104	14	41	36	2	3	0	0	0	19	3	3	134	68	30	4	2	2	0	6	28	28	0	2	43	3	5	3	44	74	158	43	1	4	13	22	81	0	0	3	42	27	16
comp9384_c5_seq1	58.8	414	b9529 NZ_AAUX01000001 Methylophilales sp. HTCC2181	+	root; cellular organisms; Bacteria; Proteobacteria; Betaproteobacteria; Methylophilales; unclassified Methylophilales	70	14	9	15	2	3	12	4	0	2331	0	21	12	12	28	0	5	3	4	0	7	5	5	8	23	0	19	4	5	8	0	64	22	2	3	0	11	61	0	4	40	16	25	21
comp9246_c0_seq2	98.7	239	b18093 AECU01000014 Faecalibacterium cf. prausnitzii KLE1255	+	root; cellular organisms; Bacteria; Firmicutes; Clostridia; Clostridiales; Ruminococcaceae; Faecalibacterium	69	17	3	5	2	1	1	1	3	16	1	9	12	0	1	0	1	11	5	13	6	1	0	0	3	2	0	20	38	0	4	0	17	6	1	0	4	7	2	0	7	8	5	4
comp9288_c0_seq7	85.7	565	b17596 AB547627 Prevotella paludivivens JCM 13650	+	root; cellular organisms; Bacteria; Bacteroidetes/Chlorobi group; Bacteroidetes; Bacteroidia; Bacteroidales; Prevotellaceae; Prevotella	69	1	0	31	2	1	19	10	7	98	2	2	7	1	19	2	0	1	57	14	0	0	0	2	127	5	0	14	110	4	4	1	0	0	20	1	4	1	0	0	0	4	12	3
comp9302_c0_seq1	75.4	446	b21125 NZ_CAEG01000015 Alistipes sp. JC136 P148	+	root; cellular organisms; Bacteria; Bacteroidetes/Chlorobi group; Bacteroidetes; Bacteroidia; Bacteroidales; Rikenellaceae; Alistipes	69	13	1	2	0	1	2	3	0	5	0	2	3	0	0	1	3	4	0	0	103	11	2	0	2	0	8	16	6	0	3	5	12	8	9	1	4	39	23	9	106	9	12	34
comp9380_c1_seq2	79.3	423	b19539 CP003040 Roseburia hominis A2-183	+	root; cellular organisms; Bacteria; Firmicutes; Clostridia; Clostridiales; Lachnospiraceae; Roseburia	69	3	7	10	15	10	0	0	0	0	19	10	17	11	3	0	0	4	0	0	2	2	2	6	12	3	5	20	0	1	48	29	14	0	21	21	63	12	9	2	21	11	16	3
comp9476_c1_seq1	87.1	557	b6855 AY691294 Ruminococcus bromii ATCC 27255	+	root; cellular organisms; Bacteria; Firmicutes; Clostridia; Clostridiales; Ruminococcaceae; Ruminococcus	69	11	0	34	2	2	10	4	6	3	5	6	30	71	0	4	1	0	1	0	5	1	4	5	2	3	4	1	1	3	8	5	0	9	3	4	25	1	0	1	669	0	0	4
comp9232_c1_seq1	79	514	b17984 NZ_ADDX01000027 Ruminococcaceae bacterium sp. D16	+	root; cellular organisms; Bacteria; Firmicutes; Clostridia; Clostridiales; Ruminococcaceae; unclassified Ruminococcaceae	68	0	0	3	3	3	1	1	0	3	2	2	5	2	3	0	0	4	6	3	23	0	0	4	8	2	2	8	8	1	3	0	7	21	8	1	30	1	0	2	442	1	1	5
comp9258_c1_seq9	67	558	b17620 AB547603 Prevotella dentasini JCM 15908	+	root; cellular organisms; Bacteria; Bacteroidetes/Chlorobi group; Bacteroidetes; Bacteroidia; Bacteroidales; Prevotellaceae; Prevotella	68	6	1	0	2	11	0	1	0	6	96	0	4	18	1	140	0	5	0	2	57	95	54	12	0	89	2	5	0	1	71	75	68	316	35	9	91	60	116	7	2	5	15	0
comp4344_c0_seq1	82.7	295	b15882 NZ_ACKS01000084 Prevotella bergensis DSM 17361	+	root; cellular organisms; Bacteria; Bacteroidetes/Chlorobi group; Bacteroidetes; Bacteroidia; Bacteroidales; Prevotellaceae; Prevotella	67	30	0	27	9	4	14	14	3	29	0	5	36	5	6	1	1	1	26	12	4	4	5	0	2	0	2	53	106	10	2	3	33	125	7	0	40	51	22	4	1	55	17	0
comp9116_c3_seq1	90.8	381	b12775 NZ_ABWK01000112 Mitsuokella multacida DSM 20544	+	root; cellular organisms; Bacteria; Firmicutes; Clostridia; Clostridiales; Veillonellaceae; Mitsuokella	67	57	10	8	2	0	5	0	1	25	0	43	46	27	0	0	1	7	24	15	2	0	2	1	1	2	0	143	344	1	0	0	168	3	140	0	34	170	5	0	0	7	50	21
comp9401_c1_seq3	83.9	453	b19941 ACZK01000037 Prevotella sp. oral taxon 302 str. F0323	+	root; cellular organisms; Bacteria; Bacteroidetes/Chlorobi group; Bacteroidetes; Bacteroidia; Bacteroidales; Prevotellaceae; Prevotella	67	0	0	7	1	1	0	58	0	0	3	9	5	4	5	1	0	3	0	7	9	2	1	0	15	3	16	4	4	35	4	9	13	73	9	1	11	29	7	7	24	2	0	1
comp9414_c3_seq2	82.1	541	b14505 NZ_ACCL02000002 Marvinbryantia formatexigens DSM 14469	-	root; cellular organisms; Bacteria; Firmicutes; Clostridia; Clostridiales; Lachnospiraceae; Marvinbryantia	67	0	3	2	7	2	0	0	2	7	5	6	10	135	1	0	0	0	4	0	1	12	5	21	2	3	23	20	13	0	10	13	7	2	2	3	17	2	9	5	7	6	14	12
comp9467_c1_seq2	73.6	322	b17984 NZ_ADDX01000027 Ruminococcaceae bacterium sp. D16	-	root; cellular organisms; Bacteria; Firmicutes; Clostridia; Clostridiales; Ruminococcaceae; unclassified Ruminococcaceae	67	5	1	2	0	0	0	1	0	10	11	10	1	0	3	0	1	9	4	40	3	1	1	0	67	0	0	16	16	4	9	1	3	8	16	8	21	2	2	0	14	21	14	9
comp7080_c0_seq1	81	404	b15882 NZ_ACKS01000084 Prevotella bergensis DSM 17361	+	root; cellular organisms; Bacteria; Bacteroidetes/Chlorobi group; Bacteroidetes; Bacteroidia; Bacteroidales; Prevotellaceae; Prevotella	66	24	6	1	15	1	0	2	0	5	52	1	1	76	11	0	0	16	0	0	7	7	2	1	3	4	8	81	0	0	39	20	6	11	0	13	30	9	1	1	3	4	67	17
comp9047_c0_seq1	83.8	610	b13679 ACNN01000005 Porphyromonas endodontalis ATCC 35406	+	root; cellular organisms; Bacteria; Bacteroidetes/Chlorobi group; Bacteroidetes; Bacteroidia; Bacteroidales; Porphyromonadaceae; Porphyromonas	66	4	0	4	0	1	1	1	1	3	1	6	1	7	0	0	0	0	1	6	1	2	2	1	3	0	0	9	6	2	5	1	3	8	1	1	7	7	0	1	1	6	6	3
comp9288_c0_seq5	84.9	565	b17633 AB547590 Prevotella albensis JCM 12258	+	root; cellular organisms; Bacteria; Bacteroidetes/Chlorobi group; Bacteroidetes; Bacteroidia; Bacteroidales; Prevotellaceae; Prevotella	66	1	0	8	1	1	2	1	1	18	2	1	1	6	1	0	0	1	9	0	1	0	0	2	5	3	0	2	15	0	3	0	3	0	3	3	2	3	0	2	1	3	1	1
comp8623_c0_seq1	77.1	558	b6844 AY691283 Prevotella heparinolytica ATCC 35895	+	root; cellular organisms; Bacteria; Bacteroidetes/Chlorobi group; Bacteroidetes; Bacteroidia; Bacteroidales; Prevotellaceae; Prevotella	65	1	0	1	0	0	0	12	12	3	1	9	61	200	3	4	7	8	26	0	4	6	10	26	0	0	116	37	95	0	1	29	72	172	3	2	75	73	22	4	3	0	1	39
comp9229_c3_seq4	99.6	553	b18573 NZ_AEVN01000056 Phascolarctobacterium sp. YIT 12067	-	root; cellular organisms; Bacteria; Firmicutes; Negativicutes; Selenomonadales; Acidaminococcaceae; Phascolarctobacterium	65	3	4	3	1	18	48	0	0	39	0	1	6	0	1	0	1	1	28	75	6	0	0	0	23	0	0	28	74	1	0	2	3	2	0	4	2	2	0	0	0	2	13	7
comp9251_c0_seq1	64.8	555	b7788 AY787944 Helicobacter pylori ATCC 43504	+	root; cellular organisms; Bacteria; Proteobacteria; delta/epsilon subdivisions; Epsilonproteobacteria; Campylobacterales; Helicobacteraceae; Helicobacter	65	1	20	6	1	0	4	1	0	114	0	17	25	25	26	0	3	0	2	0	4	34	10	63	2	0	4	2	1	1	0	44	13	3	28	0	3	14	0	3	5	17	15	9
comp9393_c1_seq1	75.1	556	b16661 FP929032 Alistipes shahii WAL 8301	+	root; cellular organisms; Bacteria; Bacteroidetes/Chlorobi group; Bacteroidetes; Bacteroidia; Bacteroidales; Rikenellaceae; Alistipes	65	3	1	4	0	1	0	7	0	0	12	9	17	4	3	3	0	0	0	0	41	17	11	0	0	33	7	23	1	0	33	34	5	16	4	2	3	20	10	8	51	0	7	5
comp9393_c1_seq3	69.4	448	b21125 NZ_CAEG01000015 Alistipes sp. JC136 P148	+	root; cellular organisms; Bacteria; Bacteroidetes/Chlorobi group; Bacteroidetes; Bacteroidia; Bacteroidales; Rikenellaceae; Alistipes	65	2	0	0	0	8	1	0	0	0	0	15	20	304	75	4	0	0	7	1	1	37	4	2	0	3	2	2	15	0	43	22	34	2	2	38	34	59	10	8	277	3	6	13
comp9444_c0_seq3	83.7	363	b6790 AY691229 Blautia coccoides ATCC 29236	+	root; cellular organisms; Bacteria; Firmicutes; Clostridia; Clostridiales; unclassified Clostridiales; Blautia	65	1	0	1	0	3	0	0	0	2	2	11	18	27	1	3	0	1	3	2	3	0	0	3	7	0	4	2	3	1	59	1	2	1	1	1	3	7	4	2	5	5	2	4
comp9294_c1_seq1	73	473	b6796 AY691235 Flavonifractor plautii ATCC 49531	+	root; cellular organisms; Bacteria; Firmicutes; Clostridia; Clostridiales; unclassified Clostridiales; Flavonifractor	64	5	3	2	0	0	0	5	6	12	2	9	13	6	15	0	0	0	2	0	0	0	6	6	1	0	8	12	6	0	0	6	46	20	0	3	4	51	59	3	10	17	26	44
comp9410_c4_seq2	77.1	551	b10849 NZ_ABGD02000012 Anaerotruncus colihominis DSM17241	-	root; cellular organisms; Bacteria; Firmicutes; Clostridia; Clostridiales; Clostridiaceae; Anaerotruncus	64	2	0	2	0	5	10	3	0	3	0	1	3	4	7	0	0	0	3	1	10	3	1	0	0	1	2	5	27	3	0	0	11	11	1	0	11	11	1	1	140	3	1	3
comp9049_c0_seq2	81.3	555	b18804 CP002631 Treponema succinifaciens DSM 2489	+	root; cellular organisms; Bacteria; Spirochaetes; Spirochaetes (class); Spirochaetales; Spirochaetaceae; Treponema	63	3	0	3	0	1	1	0	0	1	2	2	6	51	1	0	0	0	3	0	3	2	0	2	0	0	2	4	5	1	4	11	4	2	0	2	1	0	3	3	30	4	7	24
comp9390_c1_seq4	77.7	318	b17984 NZ_ADDX01000027 Ruminococcaceae bacterium sp. D16	+	root; cellular organisms; Bacteria; Firmicutes; Clostridia; Clostridiales; Ruminococcaceae; unclassified Ruminococcaceae	63	2	0	0	0	2	5	3	0	0	0	1	1	3	1	0	0	0	3	1	36	3	0	1	0	1	0	10	40	1	1	0	3	33	6	0	1	6	12	2	1	35	3	15
comp9495_c1_seq1	70.3	550	b16925 NC_015275 Clostridium lentocellum DSM 5427	+	root; cellular organisms; Bacteria; Firmicutes; Clostridia; Clostridiales; Lachnospiraceae; Cellulosilyticum	63	3	0	12	4	3	0	0	0	10	2	0	11	3	0	0	0	0	2	4	8	1	1	0	3	1	1	0	9	0	3	6	5	2	4	1	6	2	2	0	27	3	2	2
comp9199_c2_seq1	95.6	250	b17625 AB547598 Prevotella copri JCM 13464	+	root; cellular organisms; Bacteria; Bacteroidetes/Chlorobi group; Bacteroidetes; Bacteroidia; Bacteroidales; Prevotellaceae; Prevotella	62	0	0	9	1	3	3	7	0	13	2	1	5	0	4	2	0	1	2	7	0	0	1	0	17	0	0	7	8	3	5	0	3	4	20	0	4	5	0	1	0	19	15	5
comp9229_c3_seq3	99.3	552	b7836 AF429669 Lactobacillus amylovorus ATCC 33620	-	root; cellular organisms; Bacteria; Firmicutes; Bacilli; Lactobacillales; Lactobacillaceae; Lactobacillus	62	0	0	0	10	5	0	0	1	377	0	1	0	102	33	0	0	0	0	57	1	0	0	6	535	0	0	1	1	4	8	8	13	0	92	1	3	14	6	27	31	12	1	51
comp9288_c0_seq3	91.6	565	b20077 AFZZ01000171 Prevotella stercorea DSM 18206	+	root; cellular organisms; Bacteria; Bacteroidetes/Chlorobi group; Bacteroidetes; Bacteroidia; Bacteroidales; Prevotellaceae; Prevotella	62	6	0	8	2	1	8	2	5	21	0	1	5	4	7	0	0	0	18	106	5	1	0	2	17	0	0	13	36	0	0	2	0	2	3	0	2	11	0	0	1	12	6	1
comp9437_c4_seq1	78.2	402	b10849 NZ_ABGD02000012 Anaerotruncus colihominis DSM17241	+	root; cellular organisms; Bacteria; Firmicutes; Clostridia; Clostridiales; Clostridiaceae; Anaerotruncus	62	51	6	3	113	1	29	0	0	1	1	3	2	59	40	1	9	1	0	1	13	1	0	335	15	2	0	174	0	0	10	20	1	48	0	0	0	1	11	17	445	3	11	62
comp9443_c5_seq3	90.4	558	b19539 CP003040 Roseburia hominis A2-183	+	root; cellular organisms; Bacteria; Firmicutes; Clostridia; Clostridiales; Lachnospiraceae; Roseburia	62	0	0	37	1	5	1	0	0	12	0	2	2	4	3	0	0	0	2	5	4	0	0	1	4	13	0	13	1	0	2	0	1	0	234	1	3	4	1	2	2	2	3	2
comp9452_c1_seq2	63.2	554	b12422 EU790570 Erythromicrobium ramosum ATCC 700003	+	root; cellular organisms; Bacteria; Proteobacteria; Alphaproteobacteria; Sphingomonadales; Erythrobacteraceae	62	9	6	21	1	0	0	1	0	3	0	15	133	22	10	0	0	4	1	1	0	7	28	32	0	0	34	11	1	9	0	39	11	13	0	0	10	35	9	3	1	6	3	32
comp9454_c0_seq4	76.9	562	b17663 AB547561 Barnesiella viscericola JCM 13660	+	root; cellular organisms; Bacteria; Bacteroidetes/Chlorobi group; Bacteroidetes; Bacteroidia; Bacteroidales; Porphyromonadaceae; Barnesiella	62	11	2	62	0	2	25	3	5	1	0	7	21	0	0	0	3	3	2	0	19	0	6	0	0	0	9	277	2	0	6	55	69	103	0	2	33	44	47	0	202	5	35	0
comp9170_c0_seq2	95.5	552	b12775 NZ_ABWK01000112 Mitsuokella multacida DSM 20544	+	root; cellular organisms; Bacteria; Firmicutes; Clostridia; Clostridiales; Veillonellaceae; Mitsuokella	61	16	11	53	2	1	1	23	0	1	2	6	18	11	0	0	0	1	22	7	5	0	0	0	0	1	0	22	60	0	0	0	15	4	139	1	8	32	8	0	0	24	24	2
comp9265_c0_seq2	74.4	435	b10849 NZ_ABGD02000012 Anaerotruncus colihominis DSM17241	+	root; cellular organisms; Bacteria; Firmicutes; Clostridia; Clostridiales; Clostridiaceae; Anaerotruncus	61	5	0	3	2	1	5	7	0	25	0	3	6	3	4	0	0	0	4	2	1	2	0	3	2	0	0	0	12	2	0	3	7	7	0	0	1	12	0	0	6	3	8	34
comp9408_c0_seq2	81.7	415	b12769 NZ_ABVQ01000035 [Bacteroides] pectinophilus ATCC 43243	+	root; cellular organisms; Bacteria; Firmicutes; Clostridia; Clostridiales; unclassified Clostridiales; [Bacteroides] pectinophilus	61	4	4	5	0	8	1	0	22	5	13	11	46	15	3	0	0	1	0	0	24	5	9	61	1	3	3	42	0	0	3	4	8	4	0	1	11	9	12	1	27	0	0	108
comp8849_c1_seq1	80.9	488	b6850 AY691289 Prevotella veroralis ATCC 33779	-	root; cellular organisms; Bacteria; Bacteroidetes/Chlorobi group; Bacteroidetes; Bacteroidia; Bacteroidales; Prevotellaceae; Prevotella	60	0	0	11	0	20	1	1	0	0	2	8	2	25	1	4	0	3	0	1	61	0	0	1	0	0	83	13	4	0	73	10	32	22	2	28	50	36	4	0	1	82	13	1
comp9295_c0_seq3	73.6	550	b19924 ACZL01000012 Johnsonella ignava ATCC 51276	+	root; cellular organisms; Bacteria; Firmicutes; Clostridia; Clostridiales; Lachnospiraceae; Johnsonella	60	2	0	2	0	2	0	8	3	38	0	0	1	6	3	0	0	1	1	3	0	0	1	0	22	0	1	1	1	2	2	1	4	0	7	0	6	3	2	0	53	5	0	0
comp9346_c0_seq1	80.9	356	b18573 NZ_AEVN01000056 Phascolarctobacterium sp. YIT 12067	+	root; cellular organisms; Bacteria; Firmicutes; Negativicutes; Selenomonadales; Acidaminococcaceae; Phascolarctobacterium	60	0	1	2	4	5	0	0	0	2	0	1	0	30	1	0	0	0	1	6	0	3	2	1	38	0	2	2	7	0	27	0	1	7	62	0	4	1	2	2	0	14	0	1
comp9401_c1_seq6	84.7	262	b17631 AB547592 Prevotella baroniae JCM 13447	+	root; cellular organisms; Bacteria; Bacteroidetes/Chlorobi group; Bacteroidetes; Bacteroidia; Bacteroidales; Prevotellaceae; Prevotella	60	10	0	20	16	9	0	0	0	5	12	1	5	101	1	37	0	0	1	0	0	9	5	7	50	17	0	1	0	0	94	0	0	12	29	1	10	1	13	5	0	0	1	0
comp9422_c7_seq1	75.4	551	b6857 AY691296 Ruminococcus flavefaciens ATCC 19208	+	root; cellular organisms; Bacteria; Firmicutes; Clostridia; Clostridiales; Ruminococcaceae; Ruminococcus	60	0	1	0	26	3	13	0	33	112	1	1	1	1	0	0	4	0	11	21	56	5	0	0	73	1	18	22	41	0	0	15	0	10	12	0	26	0	0	2	182	0	1	153
comp9471_c2_seq2	74.2	533	b17984 NZ_ADDX01000027 Ruminococcaceae bacterium sp. D16	+	root; cellular organisms; Bacteria; Firmicutes; Clostridia; Clostridiales; Ruminococcaceae; unclassified Ruminococcaceae	60	0	0	11	1	4	3	2	2	23	3	2	1	20	0	0	0	3	0	0	15	14	15	26	35	1	1	19	0	5	1	3	4	10	50	0	2	1	0	0	10	2	2	2
comp9134_c0_seq1	65.2	559	v5369 4108 Streptococcus devriesei CCUG 47155	+	root; cellular organisms; Bacteria; Firmicutes; Bacilli; Lactobacillales; Streptococcaceae; Streptococcus	59	2	4	15	22	0	3	2	0	314	0	2	7	28	5	0	0	1	0	0	18	12	1	0	16	0	1	14	0	0	0	0	26	6	6	2	4	15	29	19	1	0	3	33
comp9484_c0_seq2	80	552	b17984 NZ_ADDX01000027 Ruminococcaceae bacterium sp. D16	+	root; cellular organisms; Bacteria; Firmicutes; Clostridia; Clostridiales; Ruminococcaceae; unclassified Ruminococcaceae	59	0	1	5	0	2	0	0	0	1	0	1	6	16	4	0	1	0	1	0	4	3	1	0	0	0	4	6	11	0	0	5	7	4	3	0	23	5	2	2	1	4	2	1
comp9485_c1_seq1	62.7	468	b9567 NC_010814 Geobacter lovleyi SZ	+	root; cellular organisms; Bacteria; Proteobacteria; delta/epsilon subdivisions; Deltaproteobacteria; Desulfuromonadales; Geobacteraceae; Geobacter	59	3	0	2	2	4	0	0	0	1	0	2	2	15	1	0	0	0	0	0	20	2	0	3	1	1	1	1	0	0	3	8	6	1	1	0	6	10	2	9	0	8	1	6
comp9187_c1_seq3	79.6	263	b6857 AY691296 Ruminococcus flavefaciens ATCC 19208	+	root; cellular organisms; Bacteria; Firmicutes; Clostridia; Clostridiales; Ruminococcaceae; Ruminococcus	58	2	0	13	2	3	1	4	1	42	3	10	1	24	0	0	1	0	0	0	11	1	3	8	27	1	1	50	1	4	2	4	9	19	64	0	0	7	1	0	1	7	0	4
comp9402_c1_seq2	75.6	555	b20125 CP003155 Spirochaeta sp. Grapes	+	root; cellular organisms; Bacteria; Spirochaetes; Spirochaetia; Spirochaetales; Spirochaetaceae; Spirochaeta	58	0	2	3	0	4	1	0	0	2	1	3	8	17	3	0	0	0	0	4	12	2	0	10	9	0	7	3	4	0	1	4	19	1	1	5	7	18	0	2	83	5	3	4
comp9429_c3_seq2	75.4	489	b17623 AB547600 Prevotella dentalis JCM 13448	+	root; cellular organisms; Bacteria; Bacteroidetes/Chlorobi group; Bacteroidetes; Bacteroidia; Bacteroidales; Prevotellaceae; Prevotella	58	5	0	8	6	0	3	2	0	6	0	0	2	2	5	0	0	0	6	0	0	9	3	0	1	0	0	16	26	1	4	1	4	4	1	1	4	1	0	1	0	3	1	4
comp9016_c0_seq1	75.2	551	b6857 AY691296 Ruminococcus flavefaciens ATCC 19208	-	root; cellular organisms; Bacteria; Firmicutes; Clostridia; Clostridiales; Ruminococcaceae; Ruminococcus	57	1	9	0	3	0	2	18	0	3	4	68	231	240	33	0	2	0	38	0	0	1	2	1	0	0	1	2	57	1	0	0	21	1	2	0	0	42	4	0	0	4	25	38
comp9262_c0_seq4	84.1	471	b6811 AY691250 Eubacterium coprostanoligenes ATCC 51222	-	root; cellular organisms; Bacteria; Firmicutes; Clostridia; Clostridiales; Eubacteriaceae; Eubacterium	57	0	0	7	0	0	0	0	0	100	1	2	2	16	19	0	0	1	0	0	8	1	0	0	281	1	18	0	0	3	3	1	1	0	0	2	11	10	0	2	18	0	1	1
comp9364_c2_seq3	64.8	555	b5832 AY691302 Selenomonas ruminantium subsp. ruminantium ATCC 12561	+	root; cellular organisms; Bacteria; Firmicutes; Clostridia; Clostridiales; Veillonellaceae; Selenomonas	57	0	0	5	2	0	11	2	2	67	0	2	3	6	5	0	1	0	3	2	4	0	0	2	5	0	5	0	4	0	0	3	11	1	4	0	4	17	2	23	0	1	2	11
comp9406_c1_seq1	90.3	310	b13534 NZ_ACBY01000026 Subdoligranulum variabile DSM15176	-	root; cellular organisms; Bacteria; Firmicutes; Clostridia; Clostridiales; Ruminococcaceae; Subdoligranulum	57	5	2	3	2	1	6	0	1	7	0	1	1	2	0	0	0	0	14	7	28	0	0	0	0	0	3	13	61	1	0	0	6	2	3	0	4	1	1	0	136	9	2	10
comp9488_c2_seq4	75.8	249	b17984 NZ_ADDX01000027 Ruminococcaceae bacterium sp. D16	+	root; cellular organisms; Bacteria; Firmicutes; Clostridia; Clostridiales; Ruminococcaceae; unclassified Ruminococcaceae	57	9	1	8	1	2	0	0	0	0	1	10	10	24	2	1	3	0	1	0	7	0	0	0	0	2	0	14	0	0	2	15	21	4	4	0	0	39	2	0	0	12	5	5
comp9165_c0_seq2	74.7	558	b17663 AB547561 Barnesiella viscericola JCM 13660	+	root; cellular organisms; Bacteria; Bacteroidetes/Chlorobi group; Bacteroidetes; Bacteroidia; Bacteroidales; Porphyromonadaceae; Barnesiella	56	9	1	2	0	0	0	0	0	0	1	8	8	4	0	1	4	0	3	0	3	5	4	13	1	0	0	40	4	0	1	2	11	5	0	1	12	25	2	0	22	1	0	9
comp9179_c1_seq1	72.4	531	b6851 AY691290 Prevotella zoogleoformans ATCC 33285	+	root; cellular organisms; Bacteria; Bacteroidetes/Chlorobi group; Bacteroidetes; Bacteroidia; Bacteroidales; Prevotellaceae; Prevotella	56	3	0	5	5	0	5	0	0	3	0	1	3	1	16	0	0	0	0	0	3	0	0	0	10	0	0	1	3	3	0	0	1	1	1	1	5	6	0	0	11	6	7	32
comp9229_c3_seq2	75	558	b17984 NZ_ADDX01000027 Ruminococcaceae bacterium sp. D16	-	root; cellular organisms; Bacteria; Firmicutes; Clostridia; Clostridiales; Ruminococcaceae; unclassified Ruminococcaceae	56	183	15	13	0	3	0	12	0	1	2	17	17	13	4	6	0	3	0	0	8	19	3	4	0	3	103	0	0	4	50	80	15	2	9	1	0	8	1	0	67	67	2	0
comp9471_c0_seq1	67.9	260	b20207 AGCJ01000042 Anaeroglobus geminatus F0357	-	root; cellular organisms; Bacteria; Firmicutes; Negativicutes; Selenomonadales; Veillonellaceae; Anaeroglobus	56	3	6	8	1	0	0	0	0	1	0	28	13	10	22	0	2	0	0	0	5	45	7	74	6	0	1	4	0	0	0	18	5	2	0	1	5	11	0	2	4	10	14	4
comp9479_c0_seq1	91.5	552	b14162 NC_012778 Eubacterium eligens ATCC 27750	+	root; cellular organisms; Bacteria; Firmicutes; Clostridia; Clostridiales; Eubacteriaceae; Eubacterium	56	0	0	2	0	7	0	4	0	1	1	3	0	4	1	0	0	0	0	0	3	3	1	5	3	0	1	1	3	0	3	3	9	0	3	3	12	9	3	0	2	3	1	1
comp9316_c1_seq1	99.1	559	b20423 NZ_ADLT01000066 Dialister succinatiphilus YIT 11850 YIT 11850	+	root; cellular organisms; Bacteria; Firmicutes; Negativicutes; Selenomonadales; Veillonellaceae; Dialister	55	33	9	12	1	0	0	0	0	0	1	1	16	14	1	0	0	0	1	20	0	0	0	0	0	0	0	4	2	0	0	0	139	5	63	3	6	107	43	0	0	1	6	51
comp9368_c1_seq2	97.6	560	b4604 AY608424 Megasphaera elsdenii ATCC 25940	+	root; cellular organisms; Bacteria; Firmicutes; Negativicutes; Selenomonadales; Veillonellaceae; Megasphaera	55	6	0	22	0	1	2	0	0	1	0	0	26	89	0	0	0	5	0	6	0	0	0	0	3	0	1	0	62	0	0	0	20	0	50	0	19	55	45	0	0	12	13	3
comp8364_c0_seq1	84.5	251	b6857 AY691296 Ruminococcus flavefaciens ATCC 19208	-	root; cellular organisms; Bacteria; Firmicutes; Clostridia; Clostridiales; Ruminococcaceae; Ruminococcus	54	1	0	35	8	3	0	0	0	24	0	1	22	8	2	0	2	0	13	8	1	7	32	6	307	0	1	21	37	0	3	0	2	0	3	1	17	2	0	1	0	6	0	0
comp9109_c0_seq1	75.4	552	b6827 AY691266 Megamonas hypermegale ATCC 25560	+	root; cellular organisms; Bacteria; Firmicutes; Negativicutes; Selenomonadales; Veillonellaceae; Megamonas	54	0	0	4	3	5	0	0	0	0	0	1	3	0	0	0	0	0	2	1	0	0	0	2	1	5	2	4	7	0	12	6	15	1	3	4	13	9	2	2	0	2	8	0
comp9305_c1_seq7	83.6	281	b18605 NZ_ADLQ01000105 Clostridium symbiosum WAL-14163	-	root; cellular organisms; Bacteria; Firmicutes; Clostridia; Clostridiales; Clostridiaceae; Clostridium	54	1	0	0	2	2	0	1	2	6	0	2	3	3	0	0	0	0	1	5	27	3	0	1	0	0	0	8	11	0	1	0	2	0	0	2	6	2	0	0	1	47	5	0
comp9454_c0_seq1	99.5	558	b16661 FP929032 Alistipes shahii WAL 8301	+	root; cellular organisms; Bacteria; Bacteroidetes/Chlorobi group; Bacteroidetes; Bacteroidia; Bacteroidales; Rikenellaceae; Alistipes	54	6	1	0	0	1	7	14	2	10	1	7	22	3	0	0	0	2	12	1	1	0	1	0	0	0	0	2	53	0	0	11	1	0	0	1	0	2	0	0	5	0	1	1
comp9049_c0_seq1	83.8	551	b5832 AY691302 Selenomonas ruminantium subsp. ruminantium ATCC 12561	+	root; cellular organisms; Bacteria; Firmicutes; Clostridia; Clostridiales; Veillonellaceae; Selenomonas	53	0	1	47	8	0	1	0	0	26	1	1	2	0	0	0	0	1	1	29	1	0	1	0	0	0	0	44	19	2	17	1	6	6	6	2	12	10	0	0	0	11	67	1
comp9062_c1_seq6	68.8	558	b13679 ACNN01000005 Porphyromonas endodontalis ATCC 35406	+	root; cellular organisms; Bacteria; Bacteroidetes/Chlorobi group; Bacteroidetes; Bacteroidia; Bacteroidales; Porphyromonadaceae; Porphyromonas	53	5	0	3	0	0	5	0	1	0	1	14	5	0	0	1	0	1	1	0	12	3	0	1	1	1	3	0	9	0	0	0	0	0	1	0	2	3	0	0	7	10	2	9
comp9263_c1_seq2	74.2	554	b6796 AY691235 Flavonifractor plautii ATCC 49531	+	root; cellular organisms; Bacteria; Firmicutes; Clostridia; Clostridiales; unclassified Clostridiales; Flavonifractor	53	6	0	10	0	0	3	7	1	5	0	2	1	14	0	0	0	0	1	0	0	7	3	3	0	0	4	4	3	0	0	4	7	57	5	0	2	10	0	0	0	0	4	43
comp9302_c0_seq4	74.7	561	b18174 AENZ01000062 Alistipes sp. HGB5	+	root; cellular organisms; Bacteria; Bacteroidetes/Chlorobi group; Bacteroidetes; Bacteroidia; Bacteroidales; Rikenellaceae; Alistipes	53	2	0	0	0	0	0	0	0	0	1	14	10	6	2	0	0	0	0	0	8	3	2	3	8	1	4	1	0	0	89	1	16	2	0	6	10	15	0	0	1	18	7	4
comp9384_c5_seq2	72.8	218	b13498 ACIS01000001 Lutiella nitroferrum 2002	+	root; cellular organisms; Bacteria; Proteobacteria; Betaproteobacteria; Neisseriales; Neisseriaceae; Chromobacterium group; Lutiella	53	3	2	2	0	0	0	6	0	112	0	8	1	8	26	0	0	2	1	0	8	2	0	1	4	0	2	2	2	2	0	8	0	0	0	0	7	5	1	5	7	8	2	2
comp9385_c0_seq1	70.6	570	b16655 FP929044 Eubacterium siraeum 70/3	+	root; cellular organisms; Bacteria; Firmicutes; Clostridia; Clostridiales; Eubacteriaceae; Eubacterium	53	0	0	4	0	1	20	1	0	4	0	1	2	0	0	2	1	0	0	2	1	0	2	1	2	0	0	4	1	0	2	1	5	0	1	0	4	8	0	0	9	8	11	0
comp9391_c3_seq2	75.9	379	b5841 AY691311 Clostridium cellulolyticum ATCC 35319	+	root; cellular organisms; Bacteria; Firmicutes; Clostridia; Clostridiales; Clostridiaceae; Clostridium	53	8	2	0	0	0	3	1	0	0	1	6	31	3	0	0	0	1	0	0	4	0	1	9	0	0	5	2	2	0	0	15	54	6	0	0	13	63	0	0	9	4	18	1
comp9401_c1_seq5	83.4	571	b19178 GL945017 Prevotella multisaccharivorax DSM 17128	+	root; cellular organisms; Bacteria; Bacteroidetes/Chlorobi group; Bacteroidetes; Bacteroidia; Bacteroidales; Prevotellaceae; Prevotella	53	0	0	1	0	2	4	0	2	3	1	11	4	17	4	4	0	0	2	94	3	2	0	1	7	1	0	0	5	0	7	11	0	1	1	0	3	0	0	0	3	36	0	2
comp8885_c0_seq1	63.3	566	b21518 NC_018870 Thermacetogenium phaeum PB DSM 12270	+	root; cellular organisms; Bacteria; Firmicutes; Clostridia; Thermoanaerobacterales; Thermoanaerobacteraceae; Thermacetogenium	52	0	1	2	0	1	4	0	0	4	0	1	2	2	0	0	1	0	0	1	0	2	3	1	6	0	1	3	7	0	1	1	2	3	3	0	3	0	4	0	2	2	1	3
comp9291_c3_seq1	86.8	365	b13534 NZ_ACBY01000026 Subdoligranulum variabile DSM15176	+	root; cellular organisms; Bacteria; Firmicutes; Clostridia; Clostridiales; Ruminococcaceae; Subdoligranulum	52	3	0	0	1	1	0	0	0	4	0	1	2	0	0	0	0	1	1	0	2	2	3	0	0	0	1	4	11	1	0	0	1	2	0	0	4	5	0	0	68	2	1	1
comp9402_c1_seq4	70.9	330	b5841 AY691311 Clostridium cellulolyticum ATCC 35319	+	root; cellular organisms; Bacteria; Firmicutes; Clostridia; Clostridiales; Clostridiaceae; Clostridium	52	1	0	0	0	0	0	5	0	9	0	0	3	26	0	0	0	0	1	0	8	1	1	0	4	0	0	6	3	0	1	12	7	1	2	1	4	8	0	4	0	1	0	0
comp9426_c0_seq2	83.1	558	b18449 ADMF01000024 Sutterella wadsworthensis 3_1_45B	+	root; cellular organisms; Bacteria; Proteobacteria; Betaproteobacteria; Burkholderiales; Alcaligenaceae; Sutterella	52	3	0	4	0	0	1	1	0	32	0	6	9	4	1	0	0	1	0	0	0	4	14	3	3	0	0	2	5	0	0	0	4	0	0	0	4	2	0	0	0	34	6	5
comp9449_c0_seq2	76	257	b20761 ACWW01000092 Subdoligranulum sp. 4_3_54A2FAA	+	root; cellular organisms; Bacteria; Firmicutes; Clostridia; Clostridiales; Ruminococcaceae; Subdoligranulum	52	0	1	0	0	1	0	0	0	16	0	0	1	2	0	2	0	1	9	3	19	2	1	0	0	3	0	14	28	1	0	2	2	8	0	1	0	2	0	0	1	3	0	2
comp9488_c2_seq1	67.3	374	b19940 ACZM01000015 Selenomonas infelix ATCC 43532	+	root; cellular organisms; Bacteria; Firmicutes; Negativicutes; Selenomonadales; Veillonellaceae; Selenomonas	52	12	2	0	0	0	0	1	0	0	0	3	7	12	3	0	0	0	3	0	0	3	1	3	0	3	1	4	16	1	0	0	5	29	0	0	2	11	0	0	4	0	1	4
comp9401_c1_seq4	84.1	288	b17631 AB547592 Prevotella baroniae JCM 13447	+	root; cellular organisms; Bacteria; Bacteroidetes/Chlorobi group; Bacteroidetes; Bacteroidia; Bacteroidales; Prevotellaceae; Prevotella	51	0	1	5	3	0	2	5	2	4	3	3	4	0	0	0	0	1	2	0	0	0	1	0	1	1	2	19	7	0	1	0	1	23	7	0	12	2	1	1	0	0	2	8
comp9488_c2_seq2	81.4	273	b6796 AY691235 Flavonifractor plautii ATCC 49531	+	root; cellular organisms; Bacteria; Firmicutes; Clostridia; Clostridiales; unclassified Clostridiales; Flavonifractor	51	0	0	0	0	2	5	0	0	0	2	1	4	2	0	0	1	1	0	0	11	1	1	0	0	1	4	2	27	1	0	0	6	4	8	0	14	5	4	0	0	0	0	7
comp9288_c0_seq1	88.6	565	b20077 AFZZ01000171 Prevotella stercorea DSM 18206	+	root; cellular organisms; Bacteria; Bacteroidetes/Chlorobi group; Bacteroidetes; Bacteroidia; Bacteroidales; Prevotellaceae; Prevotella	50	1	0	5	1	0	3	0	0	8	0	0	3	1	1	0	0	0	1	2	2	1	0	0	10	0	0	10	9	0	1	0	2	0	3	0	0	2	0	1	0	2	7	1
comp9444_c0_seq1	82.5	260	b5839 AY691309 Blautia producta ATCC 27340	+	root; cellular organisms; Bacteria; Firmicutes; Clostridia; Clostridiales; unclassified Clostridiales; Blautia	50	2	0	0	1	1	8	1	2	4	2	1	0	5	3	1	0	2	0	1	10	0	0	0	5	0	2	3	2	0	1	0	0	0	0	0	3	0	1	0	0	1	1	2
comp9488_c2_seq6	85.1	205	b6796 AY691235 Flavonifractor plautii ATCC 49531	+	root; cellular organisms; Bacteria; Firmicutes; Clostridia; Clostridiales; unclassified Clostridiales; Flavonifractor	50	7	0	0	0	0	2	4	0	2	0	1	4	3	1	0	0	0	0	1	5	6	1	0	0	0	0	3	10	2	1	0	0	2	0	1	1	2	0	1	1	1	0	1
comp9091_c1_seq1	75.2	493	b18174 AENZ01000062 Alistipes sp. HGB5	+	root; cellular organisms; Bacteria; Bacteroidetes/Chlorobi group; Bacteroidetes; Bacteroidia; Bacteroidales; Rikenellaceae; Alistipes	49	127	22	11	5	0	0	16	0	44	0	10	24	48	2	0	0	0	1	0	0	0	6	13	2	0	0	2	10	0	0	0	2	0	1	0	2	2	11	2	0	6	1	3
comp9287_c1_seq1	94.3	566	b16458 AB510684 Bacteroides plebeius JCM 12973	+	root; cellular organisms; Bacteria; Bacteroidetes/Chlorobi group; Bacteroidetes; Bacteroidia; Bacteroidales; Bacteroidaceae; Bacteroides	49	0	0	2	1	0	4	10	0	13	0	2	1	6	0	0	0	0	0	0	0	0	0	0	1	0	1	0	1	1	2	2	0	0	0	1	0	1	0	0	1	0	1	3
comp9449_c0_seq1	79.4	257	b6796 AY691235 Flavonifractor plautii ATCC 49531	+	root; cellular organisms; Bacteria; Firmicutes; Clostridia; Clostridiales; unclassified Clostridiales; Flavonifractor	49	14	0	2	1	0	1	1	0	2	0	5	2	20	2	0	1	0	8	0	1	6	0	2	0	0	0	3	16	0	0	3	0	5	2	0	1	0	0	0	2	1	0	13
comp9156_c0_seq1	77.3	552	b17984 NZ_ADDX01000027 Ruminococcaceae bacterium sp. D16	+	root; cellular organisms; Bacteria; Firmicutes; Clostridia; Clostridiales; Ruminococcaceae; unclassified Ruminococcaceae	48	5	0	0	0	3	0	0	0	1	0	0	3	1	0	3	4	1	1	2	13	0	2	0	0	0	3	2	2	0	0	7	8	0	3	4	6	0	0	2	61	0	5	1
comp9203_c0_seq1	70.7	567	b10644 ABCC02000057 Clostridium bolteae ATCC BAA-613	+	root; cellular organisms; Bacteria; Firmicutes; Clostridia; Clostridiales; Clostridiaceae; Clostridium	48	0	0	2	6	1	0	0	0	2	4	1	8	30	9	0	0	1	0	0	0	10	35	14	8	0	1	12	0	0	0	4	4	2	1	0	4	3	1	2	3	0	1	5
comp9310_c0_seq3	74.2	552	b5839 AY691309 Blautia producta ATCC 27340	+	root; cellular organisms; Bacteria; Firmicutes; Clostridia; Clostridiales; unclassified Clostridiales; Blautia	48	2	0	18	4	0	0	3	2	3	1	2	1	42	3	0	0	0	0	3	0	1	0	5	7	0	3	4	2	0	7	5	4	0	1	0	4	2	3	3	0	0	4	17
comp9320_c0_seq1	91.3	240	b17984 NZ_ADDX01000027 Ruminococcaceae bacterium sp. D16	+	root; cellular organisms; Bacteria; Firmicutes; Clostridia; Clostridiales; Ruminococcaceae; unclassified Ruminococcaceae	48	0	0	0	3	0	0	0	0	2	0	1	0	4	5	0	1	0	1	0	4	0	0	0	1	0	1	7	14	0	0	0	1	3	9	0	5	5	2	0	1	1	0	3
comp9411_c1_seq1	85.2	555	b6811 AY691250 Eubacterium coprostanoligenes ATCC 51222	+	root; cellular organisms; Bacteria; Firmicutes; Clostridia; Clostridiales; Eubacteriaceae; Eubacterium	48	0	3	0	0	5	10	1	0	2	0	2	0	0	2	1	0	0	2	148	23	0	0	0	6	0	3	10	22	5	0	0	0	0	1	13	3	1	0	0	8	1	1	0
comp9416_c1_seq1	80.6	246	b17984 NZ_ADDX01000027 Ruminococcaceae bacterium sp. D16	+	root; cellular organisms; Bacteria; Firmicutes; Clostridia; Clostridiales; Ruminococcaceae; unclassified Ruminococcaceae	48	6	0	24	2	1	3	34	0	3	8	12	21	44	3	7	0	0	0	0	3	5	2	5	0	2	2	4	1	1	0	17	0	15	0	0	0	0	2	0	5	8	0	3
comp9232_c1_seq2	86.5	303	b18093 AECU01000014 Faecalibacterium cf. prausnitzii KLE1255	+	root; cellular organisms; Bacteria; Firmicutes; Clostridia; Clostridiales; Ruminococcaceae; Faecalibacterium	47	0	0	10	1	0	0	0	0	1	0	1	1	3	1	0	0	0	0	22	2	1	0	0	0	0	4	4	8	0	1	0	4	4	3	0	5	3	1	2	0	1	0	1
comp9271_c0_seq1	75.4	475	b20125 CP003155 Spirochaeta sp. Grapes	-	root; cellular organisms; Bacteria; Spirochaetes; Spirochaetia; Spirochaetales; Spirochaetaceae; Spirochaeta	47	0	0	0	0	0	0	0	0	0	0	0	6	9	5	0	0	0	0	1	2	2	2	1	0	0	8	1	0	0	1	24	1	2	6	4	4	1	0	2	33	2	0	20
comp9279_c2_seq4	69.1	565	b20359 NC_016803 Desulfovibrio desulfuricans ND132	+	root; cellular organisms; Bacteria; Proteobacteria; delta/epsilon subdivisions; Deltaproteobacteria; Desulfovibrionales; Desulfovibrionaceae; Desulfovibrio	47	1	0	1	1	0	1	0	0	1	0	1	1	10	3	0	0	0	1	0	1	0	0	4	0	1	0	1	0	0	2	1	0	2	1	0	3	0	2	6	12	1	0	1
comp9408_c0_seq1	82.4	323	b12769 NZ_ABVQ01000035 [Bacteroides] pectinophilus ATCC 43243	+	root; cellular organisms; Bacteria; Firmicutes; Clostridia; Clostridiales; unclassified Clostridiales; [Bacteroides] pectinophilus	47	1	2	0	0	1	0	0	0	2	0	1	0	5	0	0	0	2	1	7	17	1	0	0	0	0	0	1	0	0	0	0	0	0	1	0	2	2	1	0	1	28	2	0
comp9442_c0_seq1	74.7	552	b17984 NZ_ADDX01000027 Ruminococcaceae bacterium sp. D16	+	root; cellular organisms; Bacteria; Firmicutes; Clostridia; Clostridiales; Ruminococcaceae; unclassified Ruminococcaceae	47	4	0	3	0	0	6	2	1	10	0	14	8	0	0	0	1	1	2	2	2	0	0	2	0	0	2	1	2	0	0	0	1	0	0	0	0	2	1	0	31	2	0	8
comp9446_c0_seq1	99	510	b12695 NZ_ABXU01000023 Desulfovibrio piger ATCC 29098	+	root; cellular organisms; Bacteria; Proteobacteria; delta/epsilon subdivisions; Deltaproteobacteria; Desulfovibrionales; Desulfovibrionaceae; Desulfovibrio	47	3	2	3	0	0	0	1	0	0	0	4	4	1	0	1	0	0	2	0	3	2	0	0	0	3	0	9	8	1	0	2	0	4	1	1	1	9	0	0	0	4	0	10
comp10086_c0_seq1	76.4	330	b17663 AB547561 Barnesiella viscericola JCM 13660	+	root; cellular organisms; Bacteria; Bacteroidetes/Chlorobi group; Bacteroidetes; Bacteroidia; Bacteroidales; Porphyromonadaceae; Barnesiella	46	0	0	1	4	1	0	0	0	13	0	2	0	1	4	0	0	0	1	0	0	0	1	0	0	0	0	6	3	0	0	0	11	0	5	0	2	8	9	1	11	0	4	2
comp9163_c0_seq1	80	567	b6855 AY691294 Ruminococcus bromii ATCC 27255	+	root; cellular organisms; Bacteria; Firmicutes; Clostridia; Clostridiales; Ruminococcaceae; Ruminococcus	46	1	0	0	0	6	0	0	0	1	0	0	1	0	0	0	0	0	4	1	3	0	0	4	5	0	2	6	5	0	1	0	2	0	3	0	20	10	0	1	2	7	0	0
comp9373_c1_seq4	76.4	395	b17984 NZ_ADDX01000027 Ruminococcaceae bacterium sp. D16	+	root; cellular organisms; Bacteria; Firmicutes; Clostridia; Clostridiales; Ruminococcaceae; unclassified Ruminococcaceae	46	5	1	0	2	0	0	0	0	3	0	2	4	3	0	1	1	0	0	0	3	2	1	1	3	0	0	6	2	0	1	0	6	1	1	0	0	0	2	0	1	0	0	0
comp9381_c1_seq3	71.9	318	b6796 AY691235 Flavonifractor plautii ATCC 49531	+	root; cellular organisms; Bacteria; Firmicutes; Clostridia; Clostridiales; unclassified Clostridiales; Flavonifractor	46	0	0	1	0	0	1	0	0	7	1	0	0	1	1	0	0	1	2	9	4	0	0	0	12	0	0	0	6	7	0	0	1	0	2	5	3	1	2	0	0	2	5	2
comp9389_c1_seq1	66.2	550	b12444 CU469464 Candidatus Phytoplasma mali AT	+	root; cellular organisms; Bacteria; Tenericutes; Mollicutes; Acholeplasmatales; Acholeplasmataceae; Candidatus Phytoplasma; 16SrX (Apple proliferation group)	46	0	0	2	0	0	1	3	0	4	0	0	4	14	0	0	0	0	0	1	5	0	0	1	8	0	8	1	1	0	2	3	0	1	3	0	9	3	0	3	66	3	1	1
comp9179_c1_seq2	81.7	519	b19941 ACZK01000037 Prevotella sp. oral taxon 302 str. F0323	+	root; cellular organisms; Bacteria; Bacteroidetes/Chlorobi group; Bacteroidetes; Bacteroidia; Bacteroidales; Prevotellaceae; Prevotella	45	0	1	29	6	0	6	36	0	3	0	0	4	0	0	0	0	0	48	126	0	2	1	0	0	0	0	2	90	0	0	0	21	0	4	0	1	44	0	0	0	0	0	48
comp9333_c0_seq1	63.3	550	b12468 NC_010794 Methylacidiphilum infernorum V4	+	root; cellular organisms; Bacteria; Chlamydiae/Verrucomicrobia group; Verrucomicrobia; unclassified Verrucomicrobia; Methylacidiphilum	45	0	1	0	0	0	0	0	1	16	0	0	0	2	2	0	1	0	0	0	7	2	0	0	2	0	0	2	2	0	1	3	5	11	1	0	0	4	0	0	1	0	0	2
comp9482_c3_seq2	81.7	338	b6796 AY691235 Flavonifractor plautii ATCC 49531	-	root; cellular organisms; Bacteria; Firmicutes; Clostridia; Clostridiales; unclassified Clostridiales; Flavonifractor	45	34	15	63	4	1	0	38	0	6	6	13	15	47	0	4	1	0	0	0	2	9	0	2	0	0	14	3	1	0	0	12	0	14	0	5	0	0	3	0	9	2	0	1
comp9218_c2_seq1	71	552	b17984 NZ_ADDX01000027 Ruminococcaceae bacterium sp. D16	+	root; cellular organisms; Bacteria; Firmicutes; Clostridia; Clostridiales; Ruminococcaceae; unclassified Ruminococcaceae	44	15	8	1	0	0	0	0	0	0	0	0	5	20	2	0	12	0	11	0	1	0	0	3	0	0	0	39	27	0	0	1	22	1	0	0	4	25	1	3	0	1	3	2
comp9250_c1_seq1	71.2	552	b17718 CP001810 Butyrivibrio proteoclasticus B316	+	root; cellular organisms; Bacteria; Firmicutes; Clostridia; Clostridiales; Lachnospiraceae; Butyrivibrio	44	1	0	0	0	1	1	0	2	0	1	1	9	5	0	0	0	0	3	0	4	1	0	1	0	0	0	1	9	0	1	4	5	0	0	0	1	9	0	1	38	4	1	2
comp9264_c0_seq1	68.9	562	b19676 AGFE01000018 Thermobacillus composti KWC4 DSM 18247	+	root; cellular organisms; Bacteria; Firmicutes; Bacilli; Bacillales; Paenibacillaceae; Thermobacillus	44	2	1	58	1	0	2	1	0	38	0	8	1	6	3	0	0	0	31	2	5	0	0	2	1	0	0	0	50	0	0	0	10	0	1	0	1	7	0	0	2	6	0	0
comp9296_c0_seq7	91.8	497	b6855 AY691294 Ruminococcus bromii ATCC 27255	+	root; cellular organisms; Bacteria; Firmicutes; Clostridia; Clostridiales; Ruminococcaceae; Ruminococcus	44	6	0	0	1	5	1	4	0	0	0	0	0	11	0	1	0	0	0	0	6	0	0	4	0	0	7	16	0	1	0	11	0	2	0	0	2	4	2	2	0	40	27	4
comp9315_c0_seq3	65.6	552	b3755 AY142910 Heliobacillus mobilis RHMO04072	+	root; cellular organisms; Bacteria; Firmicutes; Clostridia; Clostridiales; Heliobacteriaceae	44	2	0	4	0	0	0	2	0	2	0	1	1	1	0	0	1	0	0	0	7	0	0	0	2	0	4	7	0	0	0	0	5	0	0	0	1	9	0	0	5	2	4	27
comp9479_c0_seq3	88.6	502	b12769 NZ_ABVQ01000035 [Bacteroides] pectinophilus ATCC 43243	+	root; cellular organisms; Bacteria; Firmicutes; Clostridia; Clostridiales; unclassified Clostridiales; [Bacteroides] pectinophilus	44	0	3	6	0	4	0	0	1	2	0	2	6	0	0	0	0	0	1	2	1	0	0	1	4	1	5	0	0	0	0	1	0	0	1	0	3	2	2	0	1	0	1	0
comp9279_c2_seq6	77.2	565	b17663 AB547561 Barnesiella viscericola JCM 13660	+	root; cellular organisms; Bacteria; Bacteroidetes/Chlorobi group; Bacteroidetes; Bacteroidia; Bacteroidales; Porphyromonadaceae; Barnesiella	42	0	0	1	2	0	1	0	0	1	0	0	1	5	3	0	0	0	3	0	0	0	0	2	0	0	0	9	6	31	0	1	6	24	24	0	0	6	39	50	0	0	2	36
comp4187_c0_seq1	77.1	354	b17663 AB547561 Barnesiella viscericola JCM 13660	+	root; cellular organisms; Bacteria; Bacteroidetes/Chlorobi group; Bacteroidetes; Bacteroidia; Bacteroidales; Porphyromonadaceae; Barnesiella	41	2	0	5	0	2	0	1	0	0	4	4	0	2	0	0	0	0	0	1	0	0	0	1	0	1	0	1	1	0	0	0	1	1	0	0	1	6	2	2	0	1	3	3
comp8659_c0_seq1	83.4	384	b18280 AEPD01000033 Prevotella buccae ATCC 33574	+	root; cellular organisms; Bacteria; Bacteroidetes/Chlorobi group; Bacteroidetes; Bacteroidia; Bacteroidales; Prevotellaceae; Prevotella	41	3	0	10	0	0	0	7	0	0	0	2	0	2	0	2	0	0	0	0	0	4	0	0	0	0	0	2	0	0	0	7	0	3	0	7	5	2	0	2	0	4	3	0
comp9166_c0_seq3	66	555	v8 131 Borrelia parkeri	+	root; cellular organisms; Bacteria; Spirochaetes; Spirochaetes (class); Spirochaetales; Spirochaetaceae; Borrelia	41	1	0	0	1	0	1	0	0	7	0	1	1	12	1	0	0	0	0	0	1	0	0	0	0	0	4	0	0	0	1	4	0	1	0	3	1	1	0	1	10	0	0	1
comp9184_c0_seq1	79.2	395	b10849 NZ_ABGD02000012 Anaerotruncus colihominis DSM17241	+	root; cellular organisms; Bacteria; Firmicutes; Clostridia; Clostridiales; Clostridiaceae; Anaerotruncus	41	7	0	0	0	0	0	1	0	0	1	1	0	0	0	0	0	1	0	0	10	2	6	1	0	0	1	2	0	0	1	5	1	2	1	1	3	1	0	0	15	15	1	1
comp9364_c2_seq8	63.5	566	b20207 AGCJ01000042 Anaeroglobus geminatus F0357	+	root; cellular organisms; Bacteria; Firmicutes; Negativicutes; Selenomonadales; Veillonellaceae; Anaeroglobus	41	1	0	0	0	0	2	1	0	10	0	0	10	9	4	0	1	0	0	0	0	0	0	0	7	0	0	0	1	1	0	0	3	1	0	0	3	8	0	1	1	1	4	1
comp9438_c1_seq2	75.1	278	b10849 NZ_ABGD02000012 Anaerotruncus colihominis DSM17241	+	root; cellular organisms; Bacteria; Firmicutes; Clostridia; Clostridiales; Clostridiaceae; Anaerotruncus	41	2	0	0	0	2	0	1	0	0	1	3	3	6	3	0	0	0	0	0	2	0	0	0	0	1	0	2	0	0	0	9	0	1	1	0	1	1	0	0	11	0	2	7
comp9462_c1_seq3	98.9	552	b8455 CP000705 Lactobacillus reuteri JCM1112	+	root; cellular organisms; Bacteria; Firmicutes; Bacilli; Lactobacillales; Lactobacillaceae; Lactobacillus	41	1	0	3	1	29	0	0	0	1	0	0	0	0	0	0	0	0	0	0	10	0	0	4	0	0	0	0	0	2	87	5	5	0	0	2	4	19	0	0	82	13	5	14
comp9471_c2_seq3	77.5	558	b17663 AB547561 Barnesiella viscericola JCM 13660	+	root; cellular organisms; Bacteria; Bacteroidetes/Chlorobi group; Bacteroidetes; Bacteroidia; Bacteroidales; Porphyromonadaceae; Barnesiella	41	6	0	0	0	0	0	0	0	0	0	0	1	4	0	0	0	0	0	23	3	0	0	1	2	0	0	8	14	0	1	0	0	2	0	0	3	0	0	0	1	18	4	86
comp9481_c0_seq1	75.7	560	b17984 NZ_ADDX01000027 Ruminococcaceae bacterium sp. D16	+	root; cellular organisms; Bacteria; Firmicutes; Clostridia; Clostridiales; Ruminococcaceae; unclassified Ruminococcaceae	41	2	0	0	3	0	0	0	0	1	0	8	0	1	3	0	0	0	0	0	0	1	1	1	0	1	1	2	8	0	0	1	0	3	0	0	2	1	0	0	34	0	2	0
comp10192_c0_seq1	76.9	256	b17669 AB547567 Parabacteroides goldsteinii JCM 13446	-	root; cellular organisms; Bacteria; Bacteroidetes/Chlorobi group; Bacteroidetes; Bacteroidia; Bacteroidales; Porphyromonadaceae; Parabacteroides	40	0	0	0	0	1	0	0	0	6	3	0	7	20	1	0	0	0	0	0	0	0	1	1	2	0	0	0	0	0	1	1	28	0	0	0	4	18	1	0	0	0	0	1
comp9145_c1_seq2	95.3	551	b10203 EF571586 Acidaminococcus fermentans ATCC 25085	+	root; cellular organisms; Bacteria; Firmicutes; Clostridia; Clostridiales; Veillonellaceae; Acidaminococcus	40	30	15	11	2	0	1	0	0	0	0	1	1	2	0	0	0	0	1	1	0	0	0	3	0	0	0	1	16	0	0	0	40	5	8	0	6	32	1	0	0	1	3	8
comp9159_c0_seq1	76.8	557	b17663 AB547561 Barnesiella viscericola JCM 13660	+	root; cellular organisms; Bacteria; Bacteroidetes/Chlorobi group; Bacteroidetes; Bacteroidia; Bacteroidales; Porphyromonadaceae; Barnesiella	40	1	2	0	0	0	2	0	0	0	0	0	0	0	0	0	1	0	3	0	0	2	0	0	0	0	0	3	13	0	0	1	23	1	0	0	0	19	4	0	1	1	0	0
comp9315_c0_seq2	56.1	437	b5051 CP000089 Dechloromonas aromatica RCB	+	root; cellular organisms; Bacteria; Proteobacteria; Betaproteobacteria; Rhodocyclales; Rhodocyclaceae; Dechloromonas	40	1	6	3	0	0	0	0	0	3	0	16	48	16	3	0	0	0	0	0	0	5	1	1	0	0	0	0	0	1	0	2	2	8	0	0	1	6	1	0	0	2	4	4
comp9432_c1_seq1	76.9	401	b14505 NZ_ACCL02000002 Marvinbryantia formatexigens DSM 14469	+	root; cellular organisms; Bacteria; Firmicutes; Clostridia; Clostridiales; Lachnospiraceae; Marvinbryantia	40	0	1	0	0	0	0	3	0	6	0	0	0	2	0	0	0	0	0	4	11	0	1	1	4	0	0	0	2	1	0	2	0	0	4	0	0	1	0	2	0	1	2	1
comp9451_c0_seq1	73.2	534	b17984 NZ_ADDX01000027 Ruminococcaceae bacterium sp. D16	+	root; cellular organisms; Bacteria; Firmicutes; Clostridia; Clostridiales; Ruminococcaceae; unclassified Ruminococcaceae	40	1	0	0	0	0	1	1	0	4	2	2	0	1	0	0	1	0	0	3	0	0	0	2	0	0	1	3	4	0	0	2	0	0	1	2	1	1	0	1	13	0	0	0
comp9471_c2_seq1	60.5	301	b19898 ADLJ01000035 Clostridium citroniae WAL-17108	+	root; cellular organisms; Bacteria; Firmicutes; Clostridia; Clostridiales; Clostridiaceae; Clostridium	40	0	0	0	4	0	0	0	0	0	3	1	0	2	0	0	0	0	0	1	13	0	1	2	9	1	3	12	0	3	3	0	4	10	13	0	7	3	0	2	385	0	0	1
comp9296_c0_seq1	88.1	496	b6855 AY691294 Ruminococcus bromii ATCC 27255	+	root; cellular organisms; Bacteria; Firmicutes; Clostridia; Clostridiales; Ruminococcaceae; Ruminococcus	39	3	0	0	0	1	7	8	0	0	0	1	0	0	0	0	0	0	0	0	1	0	2	0	0	0	5	51	1	0	0	7	0	7	0	0	2	1	0	0	1	7	0	7
comp9318_c0_seq1	87	299	b17984 NZ_ADDX01000027 Ruminococcaceae bacterium sp. D16	+	root; cellular organisms; Bacteria; Firmicutes; Clostridia; Clostridiales; Ruminococcaceae; unclassified Ruminococcaceae	39	3	0	0	0	2	0	0	0	1	0	1	0	2	0	0	0	0	0	0	1	3	0	1	0	0	0	3	1	1	2	0	0	3	2	0	0	0	0	0	70	1	0	1
comp9414_c3_seq4	95.8	189	b19539 CP003040 Roseburia hominis A2-183	-	root; cellular organisms; Bacteria; Firmicutes; Clostridia; Clostridiales; Lachnospiraceae; Roseburia	39	1	0	4	2	5	3	0	0	0	2	1	0	8	0	0	0	0	0	2	1	0	0	0	10	0	0	1	0	1	0	0	1	0	24	0	0	3	0	0	0	0	1	0
comp5629_c0_seq1	100	573	b17662 AB547559 Barnesiella intestinihominis JCM 15079	+	root; cellular organisms; Bacteria; Bacteroidetes/Chlorobi group; Bacteroidetes; Bacteroidia; Bacteroidales; Porphyromonadaceae; Barnesiella	38	1	0	1	2	0	0	0	0	5	0	1	3	2	1	0	0	0	0	0	0	0	0	0	1	0	1	6	0	0	1	1	0	0	2	0	0	6	0	0	1	0	0	0
comp9287_c1_seq7	80.6	550	b12769 NZ_ABVQ01000035 [Bacteroides] pectinophilus ATCC 43243	+	root; cellular organisms; Bacteria; Firmicutes; Clostridia; Clostridiales; unclassified Clostridiales; [Bacteroides] pectinophilus	38	0	0	1	0	0	0	0	0	0	7	2	9	14	11	0	1	0	0	0	2	6	0	0	0	2	2	0	0	0	20	4	12	5	3	0	13	11	10	3	3	0	3	3
comp9364_c2_seq4	64.7	559	b20207 AGCJ01000042 Anaeroglobus geminatus F0357	+	root; cellular organisms; Bacteria; Firmicutes; Negativicutes; Selenomonadales; Veillonellaceae; Anaeroglobus	38	1	0	1	0	0	0	1	0	0	0	0	2	7	0	0	0	0	3	1	0	0	0	6	0	0	0	1	7	0	0	3	4	0	0	0	2	11	4	0	0	4	0	19
comp8354_c0_seq1	64.5	566	b21596 AJLS01000008 Bacillus bataviensis LMG 21833	+	root; cellular organisms; Bacteria; Firmicutes; Bacilli; Bacillales; Bacillaceae; Bacillus	37	2	1	1	0	0	2	5	0	0	1	0	1	1	0	0	0	0	3	0	0	0	0	0	0	0	0	0	5	0	0	0	1	0	0	0	2	2	0	0	2	1	6	5
comp9136_c2_seq6	77.6	529	b16490 CP002400 Ethanoligenens harbinense YUAN-3	+	root; cellular organisms; Bacteria; Firmicutes; Clostridia; Clostridiales; Ruminococcaceae; Ethanoligenens	37	1	0	1	0	0	0	0	0	5	0	0	0	3	1	0	0	0	3	0	3	0	1	1	0	0	1	0	5	0	0	0	0	0	0	0	0	0	2	0	2	0	1	1
comp9260_c0_seq5	87.5	566	b17557 CP002106 Olsenella uli DSM 7084	+	root; cellular organisms; Bacteria; Actinobacteria; Actinobacteria (class); Coriobacteridae; Coriobacteriales; Coriobacterineae; Coriobacteriaceae; Olsenella	37	1	0	0	1	0	3	2	0	6	2	1	1	0	0	0	0	0	0	1	0	0	0	0	0	0	1	1	3	0	0	0	0	2	1	0	3	0	0	0	1	0	0	2
comp9264_c0_seq2	87.7	503	b14111 NZ_GG658170 Oxalobacter formigenes OXCC13	+	root; cellular organisms; Bacteria; Proteobacteria; Betaproteobacteria; Burkholderiales; Oxalobacteraceae; Oxalobacter	37	0	0	1	0	0	1	1	0	0	0	2	5	1	0	0	0	0	0	0	0	2	0	2	0	0	0	0	4	0	0	0	0	2	0	0	2	3	0	0	0	1	0	1
comp9298_c1_seq1	85.9	552	b20423 NZ_ADLT01000066 Dialister succinatiphilus YIT 11850 YIT 11850	+	root; cellular organisms; Bacteria; Firmicutes; Negativicutes; Selenomonadales; Veillonellaceae; Dialister	37	739	77	4	0	0	2	0	0	0	1	0	0	1	0	0	11	9	78	14	4	0	0	0	0	0	0	912	231	0	0	0	0	0	0	0	6	0	1	0	0	999	690	234
comp9339_c2_seq1	78.5	552	b6855 AY691294 Ruminococcus bromii ATCC 27255	+	root; cellular organisms; Bacteria; Firmicutes; Clostridia; Clostridiales; Ruminococcaceae; Ruminococcus	37	0	0	2	12	0	0	0	1	1	0	0	0	1	0	0	0	0	1	0	0	0	0	0	0	1	0	2	3	1	0	1	3	0	3	0	3	4	0	2	2	0	1	2
comp9343_c1_seq5	73.1	560	v1451 bz_b Pectinatus frisingensis CCC B 1030	+	root; cellular organisms; Bacteria; Firmicutes; Clostridia; Clostridiales; Acidaminococcaceae	37	1	5	8	1	0	16	0	0	2	0	20	4	1	0	0	0	1	1	2	0	0	0	0	2	0	0	0	0	0	1	0	0	0	0	0	2	2	0	0	0	0	0	0
comp9344_c1_seq1	77.8	493	b6848 AY691287 Prevotella ruminicola ATCC 19189	-	root; cellular organisms; Bacteria; Bacteroidetes/Chlorobi group; Bacteroidetes; Bacteroidia; Bacteroidales; Prevotellaceae; Prevotella	37	0	0	2	0	0	1	0	0	5	0	0	2	2	0	0	0	0	3	1	0	0	1	0	5	0	0	2	0	0	1	0	0	2	0	0	2	1	0	0	0	2	0	5
comp9351_c3_seq1	84.9	252	b19666 NC_016048 Oscillibacter valericigenes Sjm18-20 DSM 18026	+	root; cellular organisms; Bacteria; Firmicutes; Clostridia; Clostridiales; Oscillospiraceae; Oscillibacter	37	2	0	2	0	1	0	1	0	1	0	0	0	0	1	0	0	0	3	1	0	2	0	0	9	0	0	6	16	0	0	0	1	0	0	0	2	1	0	0	1	5	2	2
comp9406_c1_seq2	89.3	253	b13534 NZ_ACBY01000026 Subdoligranulum variabile DSM15176	-	root; cellular organisms; Bacteria; Firmicutes; Clostridia; Clostridiales; Ruminococcaceae; Subdoligranulum	37	1	0	1	0	0	1	9	0	35	0	0	2	0	2	0	0	0	1	2	4	0	0	0	0	0	0	0	1	0	0	0	1	0	0	0	0	0	0	0	8	1	0	0
comp9426_c0_seq5	80.6	380	b17984 NZ_ADDX01000027 Ruminococcaceae bacterium sp. D16	+	root; cellular organisms; Bacteria; Firmicutes; Clostridia; Clostridiales; Ruminococcaceae; unclassified Ruminococcaceae	37	1	0	2	1	0	1	0	0	9	0	1	0	0	0	0	0	0	0	1	0	0	0	0	0	0	1	1	2	0	0	3	0	0	4	0	0	0	1	0	3	1	0	0
comp9116_c2_seq1	90.3	196	b12775 NZ_ABWK01000112 Mitsuokella multacida DSM 20544	-	root; cellular organisms; Bacteria; Firmicutes; Clostridia; Clostridiales; Veillonellaceae; Mitsuokella	36	4	0	2	1	0	0	0	0	1	0	4	1	3	0	0	0	0	1	5	0	0	0	0	0	0	0	4	3	0	0	0	1	0	12	0	0	2	0	0	0	0	3	1
comp9212_c1_seq1	90.3	258	b18449 ADMF01000024 Sutterella wadsworthensis 3_1_45B	-	root; cellular organisms; Bacteria; Proteobacteria; Betaproteobacteria; Burkholderiales; Alcaligenaceae; Sutterella	36	0	0	1	0	0	0	0	0	2	0	1	0	1	0	0	0	0	0	0	0	0	2	0	7	0	0	3	1	0	0	0	0	1	0	2	2	4	3	0	0	0	2	1
comp9284_c1_seq2	78.7	482	b13516 ACEC01000026 Clostridium methylpentosum DSM 5476	+	root; cellular organisms; Bacteria; Firmicutes; Clostridia; Clostridiales; Clostridiaceae; Clostridium	36	1	0	1	0	0	0	0	0	1	1	1	1	3	1	0	0	0	0	0	1	1	0	2	2	0	1	7	1	0	0	0	1	0	0	0	1	1	2	1	0	0	0	1
comp9302_c0_seq6	67.3	557	b3147 NC_002932 Chlorobium tepidum TLS	+	root; cellular organisms; Bacteria; Bacteroidetes/Chlorobi group; Chlorobi; Chlorobia; Chlorobiales; Chlorobiaceae; Chlorobium/Pelodictyon group; Chlorobium	36	0	0	0	0	0	1	2	1	0	1	1	1	3	2	0	0	0	0	0	4	1	0	0	0	0	0	1	0	0	1	0	1	0	1	0	0	0	1	0	2	0	0	0
comp9310_c0_seq2	71.1	385	b16677 NZ_ABWN01000034 Butyrivibrio crossotus DSM 2876	+	root; cellular organisms; Bacteria; Firmicutes; Clostridia; Clostridiales; Lachnospiraceae; Butyrivibrio	36	0	0	1	4	1	0	0	0	1	0	3	1	80	5	0	0	0	0	0	0	0	0	1	2	2	0	2	1	0	0	5	12	10	3	0	6	6	24	6	4	0	0	6
comp9314_c0_seq2	79.6	461	b17984 NZ_ADDX01000027 Ruminococcaceae bacterium sp. D16	+	root; cellular organisms; Bacteria; Firmicutes; Clostridia; Clostridiales; Ruminococcaceae; unclassified Ruminococcaceae	36	0	0	0	0	0	1	0	0	10	0	1	0	8	0	0	0	0	0	0	7	4	0	0	0	1	0	2	0	0	2	6	6	2	0	0	1	1	1	0	12	2	0	3
comp9372_c1_seq1	70.6	406	b6387 NC_006177 Symbiobacterium thermophilum IAM14863	+	root; cellular organisms; Bacteria; Actinobacteria; Symbiobacterium	36	0	0	3	0	0	0	1	0	0	0	0	0	1	1	0	0	0	0	0	0	2	3	1	0	1	1	0	4	0	5	2	4	8	4	1	4	14	0	0	0	0	0	2
comp7124_c0_seq1	72.7	324	b17645 AB547578 Porphyromonas circumdentaria JCM 13864	+	root; cellular organisms; Bacteria; Bacteroidetes/Chlorobi group; Bacteroidetes; Bacteroidia; Bacteroidales; Porphyromonadaceae; Porphyromonas	35	0	0	0	0	0	0	0	1	0	1	0	2	18	7	0	0	0	0	0	0	2	1	1	2	0	1	1	1	0	9	0	10	0	1	0	0	13	2	0	0	0	0	2
comp9233_c0_seq2	88.2	571	b17658 AB547555 Bacteroides fluxus JCM 16101	+	root; cellular organisms; Bacteria; Bacteroidetes/Chlorobi group; Bacteroidetes; Bacteroidia; Bacteroidales; Bacteroidaceae; Bacteroides	35	0	0	1	0	0	0	0	0	0	0	1	0	0	0	0	0	0	0	1	0	0	0	0	1	1	0	5	1	0	0	0	1	1	1	1	5	2	0	0	4	0	0	0
comp9246_c0_seq1	92.6	218	b18093 AECU01000014 Faecalibacterium cf. prausnitzii KLE1255	+	root; cellular organisms; Bacteria; Firmicutes; Clostridia; Clostridiales; Ruminococcaceae; Faecalibacterium	35	0	0	0	0	0	1	0	0	1	0	1	0	0	2	0	0	0	0	7	0	0	0	0	30	0	0	2	15	0	4	0	0	1	0	0	1	2	2	0	0	0	0	1
comp9293_c0_seq1	81.2	262	b6785 AY691224 Clostridium aminophilum ATCC 49906	-	root; cellular organisms; Bacteria; Firmicutes; Clostridia; Clostridiales; Clostridiaceae; Clostridium	35	0	0	1	0	0	0	0	0	0	2	0	0	5	2	1	0	0	1	0	0	1	0	0	0	0	1	3	1	0	0	2	1	3	9	0	0	1	1	1	0	0	0	2
comp9385_c0_seq2	75.7	552	b17984 NZ_ADDX01000027 Ruminococcaceae bacterium sp. D16	+	root; cellular organisms; Bacteria; Firmicutes; Clostridia; Clostridiales; Ruminococcaceae; unclassified Ruminococcaceae	35	15	2	0	0	0	0	1	0	0	0	21	26	347	0	0	0	0	0	0	0	7	81	4	0	0	0	2	1	0	3	7	72	0	0	0	1	54	21	0	0	4	1	50
comp9428_c1_seq1	71.7	551	b6830 AY691269 Oxobacter pfennigii ATCC 43583	+	root; cellular organisms; Bacteria; Firmicutes; Clostridia; Clostridiales; Clostridiaceae	35	5	2	10	0	0	0	7	0	1	0	2	16	2	1	0	0	0	0	0	0	0	0	0	0	0	1	1	0	0	0	0	5	0	0	0	6	5	0	0	0	10	3	0
comp9448_c5_seq1	84.6	221	b19666 NC_016048 Oscillibacter valericigenes Sjm18-20 DSM 18026	+	root; cellular organisms; Bacteria; Firmicutes; Clostridia; Clostridiales; Oscillospiraceae; Oscillibacter	35	0	0	0	1	0	0	0	0	1	0	0	0	8	1	0	0	0	0	0	0	1	0	0	1	0	2	0	2	0	2	0	1	9	1	1	1	0	1	0	0	1	0	1
comp9260_c0_seq8	96.4	566	b10132 NZ_AAVN02000003 Collinsella aerofaciens ATCC 25986	+	root; cellular organisms; Bacteria; Actinobacteria; Actinobacteria (class); Coriobacteridae; Coriobacteriales; Coriobacterineae; Coriobacteriaceae; Collinsella	34	1	0	0	0	0	0	0	0	3	0	1	1	0	0	0	0	0	1	0	1	1	1	0	1	0	0	7	4	0	0	0	0	0	1	0	2	1	0	0	43	0	0	0
comp9319_c0_seq1	91.5	211	b17984 NZ_ADDX01000027 Ruminococcaceae bacterium sp. D16	-	root; cellular organisms; Bacteria; Firmicutes; Clostridia; Clostridiales; Ruminococcaceae; unclassified Ruminococcaceae	34	0	0	0	0	2	0	0	0	3	0	0	0	4	1	0	1	0	1	1	7	4	0	0	0	2	1	2	7	0	0	0	0	1	1	0	3	0	0	0	7	1	0	1
comp9380_c1_seq4	75.6	268	b5839 AY691309 Blautia producta ATCC 27340	+	root; cellular organisms; Bacteria; Firmicutes; Clostridia; Clostridiales; unclassified Clostridiales; Blautia	34	0	0	12	2	0	0	0	0	0	0	1	0	47	2	0	0	0	0	0	0	0	0	1	8	0	0	2	0	0	1	5	3	6	7	0	0	4	9	4	3	0	0	5
comp9390_c1_seq5	75.9	253	b6796 AY691235 Flavonifractor plautii ATCC 49531	+	root; cellular organisms; Bacteria; Firmicutes; Clostridia; Clostridiales; unclassified Clostridiales; Flavonifractor	34	1	0	0	0	0	0	0	0	3	1	2	0	0	1	0	0	0	3	0	4	3	0	0	1	0	3	0	4	0	0	0	0	0	0	0	2	0	0	1	1	1	0	0
comp9442_c0_seq5	76.7	462	b17984 NZ_ADDX01000027 Ruminococcaceae bacterium sp. D16	+	root; cellular organisms; Bacteria; Firmicutes; Clostridia; Clostridiales; Ruminococcaceae; unclassified Ruminococcaceae	34	0	0	3	1	1	0	0	1	0	0	0	11	8	0	0	0	0	0	0	0	4	1	0	0	0	0	0	1	1	0	2	4	11	1	0	0	2	7	8	77	0	0	0
comp9090_c0_seq2	63.5	557	b21528 NZ_AJLT01000010 Gillisia sp. CBA3202	+	root; cellular organisms; Bacteria; Bacteroidetes/Chlorobi group; Bacteroidetes; Flavobacteriia; Flavobacteriales; Flavobacteriaceae; Gillisia	33	0	1	1	0	0	0	5	0	5	0	0	3	11	4	0	0	0	1	0	0	0	0	0	0	0	1	0	4	0	1	4	0	0	1	2	0	3	0	4	1	0	0	0
comp9207_c0_seq1	63.7	492	b21891 AHAF01000020 Veillonella ratti ACS-216-V-Col6b	-	root; cellular organisms; Bacteria; Firmicutes; Negativicutes; Selenomonadales; Veillonellaceae; Veillonella	33	0	0	0	0	0	0	0	0	0	0	20	58	294	24	0	0	0	0	0	0	0	0	3	0	0	0	0	1	0	0	0	9	0	0	0	0	8	3	8	0	3	6	42
comp9222_c1_seq4	89.4	292	b12769 NZ_ABVQ01000035 [Bacteroides] pectinophilus ATCC 43243	+	root; cellular organisms; Bacteria; Firmicutes; Clostridia; Clostridiales; unclassified Clostridiales; [Bacteroides] pectinophilus	33	1	0	3	0	8	0	0	0	3	0	1	2	5	1	0	0	0	0	0	5	0	0	1	1	1	1	0	0	0	0	1	1	0	4	3	3	0	0	0	0	0	0	0
comp9246_c0_seq6	70.3	368	b19666 NC_016048 Oscillibacter valericigenes Sjm18-20 DSM 18026	+	root; cellular organisms; Bacteria; Firmicutes; Clostridia; Clostridiales; Oscillospiraceae; Oscillibacter	33	2	0	0	0	0	0	0	0	0	0	5	3	4	1	0	0	0	0	0	1	0	0	0	0	0	0	0	0	0	1	5	8	0	0	0	2	10	2	1	2	2	1	6
comp9258_c1_seq4	85.2	558	b21125 NZ_CAEG01000015 Alistipes sp. JC136 P148	+	root; cellular organisms; Bacteria; Bacteroidetes/Chlorobi group; Bacteroidetes; Bacteroidia; Bacteroidales; Rikenellaceae; Alistipes	33	0	0	1	0	1	0	0	0	0	6	54	19	43	15	0	0	1	0	0	0	3	0	2	0	4	1	0	0	0	1	0	2	1	0	0	3	4	0	0	47	0	0	0
comp9258_c1_seq6	75.5	460	b17663 AB547561 Barnesiella viscericola JCM 13660	+	root; cellular organisms; Bacteria; Bacteroidetes/Chlorobi group; Bacteroidetes; Bacteroidia; Bacteroidales; Porphyromonadaceae; Barnesiella	33	0	0	1	1	0	0	0	0	0	1	0	0	4	1	0	0	0	0	0	1	5	2	0	0	0	0	0	0	0	0	0	2	0	0	0	1	1	1	0	21	0	0	4
comp9279_c2_seq5	75	558	b17663 AB547561 Barnesiella viscericola JCM 13660	+	root; cellular organisms; Bacteria; Bacteroidetes/Chlorobi group; Bacteroidetes; Bacteroidia; Bacteroidales; Porphyromonadaceae; Barnesiella	33	0	0	0	0	1	0	0	0	0	0	0	0	3	1	0	0	0	0	0	1	0	0	0	0	0	0	2	0	3	0	0	1	2	2	0	3	1	5	5	5	0	1	3
comp9302_c0_seq5	65.6	524	b17598 AB547625 Prevotella oris JCM 8540	+	root; cellular organisms; Bacteria; Bacteroidetes/Chlorobi group; Bacteroidetes; Bacteroidia; Bacteroidales; Prevotellaceae; Prevotella	33	0	0	0	0	0	0	1	0	0	4	0	1	0	0	2	0	3	0	0	3	0	0	0	0	0	32	1	0	0	26	18	4	5	2	1	7	1	3	1	2	0	0	2
comp9325_c1_seq1	84.3	320	b6801 AY691240 Clostridium scindens ATCC 35704	+	root; cellular organisms; Bacteria; Firmicutes; Clostridia; Clostridiales; Clostridiaceae; Clostridium	33	1	0	0	0	1	0	0	0	6	0	0	0	1	0	0	0	0	0	1	3	0	0	1	0	3	0	0	5	1	3	0	1	0	0	0	3	2	0	0	1	1	0	1
comp9435_c0_seq1	73.6	457	b10849 NZ_ABGD02000012 Anaerotruncus colihominis DSM17241	+	root; cellular organisms; Bacteria; Firmicutes; Clostridia; Clostridiales; Clostridiaceae; Anaerotruncus	33	9	1	0	1	0	0	0	0	2	1	2	1	7	0	0	0	0	0	0	0	3	1	0	0	1	0	0	0	0	0	3	0	1	0	0	3	0	0	0	6	0	6	0
comp8161_c0_seq1	76.2	552	b20761 ACWW01000092 Subdoligranulum sp. 4_3_54A2FAA	+	root; cellular organisms; Bacteria; Firmicutes; Clostridia; Clostridiales; Ruminococcaceae; Subdoligranulum	32	0	0	0	0	0	0	0	0	4	0	1	0	0	0	0	0	0	3	0	7	0	0	0	1	2	1	0	3	0	1	0	0	1	3	0	0	0	0	0	27	0	1	0
comp9062_c1_seq5	86.3	402	b18280 AEPD01000033 Prevotella buccae ATCC 33574	+	root; cellular organisms; Bacteria; Bacteroidetes/Chlorobi group; Bacteroidetes; Bacteroidia; Bacteroidales; Prevotellaceae; Prevotella	32	0	0	1	0	0	0	0	1	2	0	0	1	0	0	0	0	0	0	3	0	0	0	0	0	0	0	0	8	0	1	0	0	3	0	0	1	1	1	0	0	4	0	3
comp9083_c0_seq2	74.4	568	b10849 NZ_ABGD02000012 Anaerotruncus colihominis DSM17241	+	root; cellular organisms; Bacteria; Firmicutes; Clostridia; Clostridiales; Clostridiaceae; Anaerotruncus	32	0	0	4	0	1	0	0	0	0	1	0	2	0	2	1	0	0	0	1	2	0	0	0	0	1	0	0	0	0	0	0	0	1	0	0	2	0	0	0	23	1	2	4
comp9129_c1_seq1	86.1	223	b13534 NZ_ACBY01000026 Subdoligranulum variabile DSM15176	-	root; cellular organisms; Bacteria; Firmicutes; Clostridia; Clostridiales; Ruminococcaceae; Subdoligranulum	32	0	0	0	0	1	0	0	0	5	0	1	2	0	0	0	0	0	0	0	5	0	0	0	0	0	2	1	1	0	0	0	0	0	0	0	0	1	0	0	7	1	0	0
comp9181_c0_seq1	72	394	b10849 NZ_ABGD02000012 Anaerotruncus colihominis DSM17241	+	root; cellular organisms; Bacteria; Firmicutes; Clostridia; Clostridiales; Clostridiaceae; Anaerotruncus	32	8	3	0	0	0	0	0	0	0	3	13	10	0	1	0	0	0	0	0	1	0	0	0	0	0	1	1	0	0	0	1	7	0	0	1	1	23	1	0	0	0	1	7
comp9293_c0_seq3	80.2	265	b16490 CP002400 Ethanoligenens harbinense YUAN-3	-	root; cellular organisms; Bacteria; Firmicutes; Clostridia; Clostridiales; Ruminococcaceae; Ethanoligenens	32	0	0	0	0	0	0	1	0	1	0	1	0	1	0	0	0	0	0	0	2	2	0	0	0	1	2	3	3	0	1	0	1	0	2	0	6	5	0	1	1	0	0	0
comp9341_c0_seq1	69.4	280	b15348 NC_015437 Selenomonas sputigena ATCC 35185	+	root; cellular organisms; Bacteria; Firmicutes; Clostridia; Clostridiales; Veillonellaceae; Selenomonas	32	0	0	0	3	0	0	0	0	0	2	0	1	1	0	0	0	0	0	0	2	1	0	0	0	0	0	4	0	0	0	2	2	0	0	1	1	4	1	0	0	2	13	2
comp9354_c0_seq1	69.6	555	b18216 NZ_AENP01000025 Peptoniphilus harei ACS-146-V-Sch2b	+	root; cellular organisms; Bacteria; Firmicutes; Clostridia; Clostridiales; Clostridiales incertae sedis; Clostridiales Family XI. Incertae Sedis; Peptoniphilus	32	0	0	1	0	0	0	2	0	25	0	0	5	0	0	0	0	1	0	0	0	0	0	1	2	0	0	0	2	1	0	2	0	0	0	0	3	1	0	0	0	9	6	9
comp9367_c4_seq1	81.9	345	b14160 NC_012781 Eubacterium rectale ATCC 33656	+	root; cellular organisms; Bacteria; Firmicutes; Clostridia; Clostridiales; Eubacteriaceae; Eubacterium	32	0	0	0	2	0	2	0	1	8	0	2	2	1	2	0	0	0	0	0	0	0	0	0	1	0	0	0	3	0	0	0	0	0	0	0	0	1	0	1	0	1	0	1
comp9466_c1_seq4	66.2	551	b6860 AY691299 Ruminococcus lactaris ATCC 29176	+	root; cellular organisms; Bacteria; Firmicutes; Clostridia; Clostridiales; Ruminococcaceae; Ruminococcus	32	1	0	3	0	0	0	1	0	0	0	7	8	4	5	0	0	0	1	0	1	0	0	2	0	0	3	0	3	0	0	4	1	0	0	0	4	3	0	4	0	0	9	9
comp8310_c0_seq1	68.8	555	b19666 NC_016048 Oscillibacter valericigenes Sjm18-20 DSM 18026	+	root; cellular organisms; Bacteria; Firmicutes; Clostridia; Clostridiales; Oscillospiraceae; Oscillibacter	31	20	1	1	0	0	0	0	0	0	0	2	5	6	0	0	0	0	0	0	0	1	0	0	0	0	0	0	0	0	0	0	11	0	0	0	14	28	10	0	0	1	11	4
comp9247_c1_seq2	69.6	552	b21186 CP003326 Clostridium acidurici 9a	+	root; cellular organisms; Bacteria; Firmicutes; Clostridia; Clostridiales; Clostridiaceae; Clostridium	31	0	0	0	0	0	0	2	0	0	0	0	0	0	0	0	0	0	2	0	0	0	1	0	0	0	0	4	3	0	0	0	0	1	0	0	1	3	0	0	0	9	2	7
comp9265_c0_seq3	70.8	484	b6796 AY691235 Flavonifractor plautii ATCC 49531	+	root; cellular organisms; Bacteria; Firmicutes; Clostridia; Clostridiales; unclassified Clostridiales; Flavonifractor	31	3	1	0	0	0	1	1	0	1	0	0	0	6	0	0	0	0	1	1	2	0	0	4	1	0	0	0	6	3	0	0	2	0	0	0	0	5	0	0	0	0	0	0
comp9287_c1_seq5	81.1	550	b6860 AY691299 Ruminococcus lactaris ATCC 29176	+	root; cellular organisms; Bacteria; Firmicutes; Clostridia; Clostridiales; Ruminococcaceae; Ruminococcus	31	0	0	3	0	0	0	0	1	0	0	0	1	1	0	0	0	0	0	0	1	0	0	0	1	0	6	20	1	0	0	0	0	4	25	0	2	3	0	0	0	0	6	1
comp9292_c1_seq4	70.1	576	b6788 AY691227 Clostridium cellobioparum ATCC 15832	+	root; cellular organisms; Bacteria; Firmicutes; Clostridia; Clostridiales; Clostridiaceae; Clostridium	31	0	0	0	1	1	0	0	0	0	0	0	0	0	0	0	0	0	0	2	1	0	2	0	1	1	1	0	1	1	0	2	0	0	0	0	0	1	0	1	0	2	0	2
comp9305_c1_seq3	86.2	261	b19539 CP003040 Roseburia hominis A2-183	-	root; cellular organisms; Bacteria; Firmicutes; Clostridia; Clostridiales; Lachnospiraceae; Roseburia	31	0	1	0	0	0	0	0	1	20	2	0	0	1	0	0	0	1	2	0	0	0	0	0	1	0	0	5	3	0	0	0	0	0	1	0	0	0	0	0	3	1	0	0
comp9331_c0_seq5	85.9	463	b18605 NZ_ADLQ01000105 Clostridium symbiosum WAL-14163	+	root; cellular organisms; Bacteria; Firmicutes; Clostridia; Clostridiales; Clostridiaceae; Clostridium	31	0	0	0	0	0	0	0	0	2	3	1	0	3	0	1	0	0	0	0	0	0	0	0	1	0	3	0	0	1	3	6	2	0	0	0	2	2	0	0	1	0	2	2
comp9439_c2_seq1	86.2	348	b6855 AY691294 Ruminococcus bromii ATCC 27255	+	root; cellular organisms; Bacteria; Firmicutes; Clostridia; Clostridiales; Ruminococcaceae; Ruminococcus	31	5	0	4	0	0	0	2	0	0	0	0	0	3	0	0	0	0	0	0	2	0	0	0	0	0	2	0	0	0	0	4	0	1	1	0	1	0	1	0	0	1	0	5
comp8334_c0_seq1	73.6	558	b17651 AB547572 Paraprevotella xylaniphila JCM 14860	+	root; cellular organisms; Bacteria; Bacteroidetes/Chlorobi group; Bacteroidetes; Bacteroidia; Bacteroidales; Prevotellaceae; Paraprevotella	30	1	0	5	0	0	0	0	0	0	2	2	0	9	0	0	0	0	1	0	0	2	1	1	0	0	0	1	1	0	3	3	5	2	0	1	0	0	0	4	0	0	0	1
comp9077_c1_seq1	56.8	562	b21919 ANAG01000011 Lactobacillus saerimneri 30a	+	root; cellular organisms; Bacteria; Firmicutes; Bacilli; Lactobacillales; Lactobacillaceae; Lactobacillus	30	0	0	4	1	0	0	3	0	0	0	0	0	2	0	0	4	0	2	0	31	0	0	1	0	0	10	1	0	0	0	57	0	3	4	1	22	1	0	0	917	0	0	0
comp9218_c2_seq3	80.3	534	b6811 AY691250 Eubacterium coprostanoligenes ATCC 51222	+	root; cellular organisms; Bacteria; Firmicutes; Clostridia; Clostridiales; Eubacteriaceae; Eubacterium	30	0	0	0	1	0	0	0	0	0	0	0	3	0	0	0	0	0	0	0	0	2	0	0	0	0	0	0	0	0	8	11	1	2	1	0	5	0	0	0	0	0	0	1
comp9235_c0_seq2	72.6	552	b10849 NZ_ABGD02000012 Anaerotruncus colihominis DSM17241	+	root; cellular organisms; Bacteria; Firmicutes; Clostridia; Clostridiales; Clostridiaceae; Anaerotruncus	30	0	0	2	1	0	0	0	1	31	0	0	0	6	1	0	0	0	0	0	0	8	4	2	0	0	3	1	1	0	0	2	0	5	1	2	2	2	0	5	0	0	0	17
comp9275_c1_seq1	62	551	b10959 CP000860 Candidatus Desulforudis audaxviator MP104C	+	root; cellular organisms; Bacteria; Firmicutes; Clostridia; Clostridiales; Peptococcaceae	30	0	0	0	0	6	0	0	0	0	0	3	1	1	0	0	0	0	0	0	0	10	67	396	0	1	0	0	0	0	0	1	0	2	5	1	0	4	13	3	0	0	1	0
comp9312_c1_seq1	80.7	324	b6854 AY691293 Ruminococcus albus ATCC 27210	+	root; cellular organisms; Bacteria; Firmicutes; Clostridia; Clostridiales; Ruminococcaceae; Ruminococcus	30	0	0	5	3	0	5	0	0	2	0	3	2	3	0	0	0	0	0	0	0	0	1	0	2	0	2	18	0	0	0	2	2	1	14	0	4	3	0	0	0	0	0	4
comp9390_c1_seq2	75.2	304	b17984 NZ_ADDX01000027 Ruminococcaceae bacterium sp. D16	+	root; cellular organisms; Bacteria; Firmicutes; Clostridia; Clostridiales; Ruminococcaceae; unclassified Ruminococcaceae	30	1	0	2	0	0	0	0	0	0	0	1	1	1	1	0	0	0	3	0	1	0	0	0	1	0	2	0	8	0	0	0	0	1	1	0	1	0	0	0	1	1	1	1
comp9437_c4_seq3	71.6	223	b10643 ABED02000025 Faecalibacterium prausnitzii M21/2	+	root; cellular organisms; Bacteria; Firmicutes; Clostridia; Clostridiales; Ruminococcaceae; Faecalibacterium	30	0	1	1	0	0	0	0	0	11	0	0	2	3	0	0	0	0	0	0	0	0	0	1	0	0	0	0	1	0	1	2	0	2	0	0	0	2	0	0	6	1	0	1
comp9473_c0_seq1	78.1	266	b6796 AY691235 Flavonifractor plautii ATCC 49531	+	root; cellular organisms; Bacteria; Firmicutes; Clostridia; Clostridiales; unclassified Clostridiales; Flavonifractor	30	1	0	0	0	1	2	1	0	2	2	2	4	3	0	3	0	0	0	0	7	0	0	0	0	0	4	0	0	3	1	2	1	6	0	0	2	0	3	4	0	0	0	0
comp8826_c0_seq1	83.4	493	b18280 AEPD01000033 Prevotella buccae ATCC 33574	+	root; cellular organisms; Bacteria; Bacteroidetes/Chlorobi group; Bacteroidetes; Bacteroidia; Bacteroidales; Prevotellaceae; Prevotella	29	4	1	0	0	2	1	0	0	0	2	14	1	0	0	0	0	0	0	0	0	2	0	0	0	5	0	0	0	0	1	11	1	7	0	3	6	0	0	0	0	0	0	0
comp9104_c0_seq1	72.2	550	b12769 NZ_ABVQ01000035 [Bacteroides] pectinophilus ATCC 43243	+	root; cellular organisms; Bacteria; Firmicutes; Clostridia; Clostridiales; unclassified Clostridiales; [Bacteroides] pectinophilus	29	0	0	0	0	0	0	0	1	8	0	0	0	0	0	0	0	0	0	0	0	1	2	1	0	6	0	0	0	0	0	0	4	1	0	0	7	3	0	0	0	0	0	3
comp9136_c2_seq2	74.5	531	b16490 CP002400 Ethanoligenens harbinense YUAN-3	+	root; cellular organisms; Bacteria; Firmicutes; Clostridia; Clostridiales; Ruminococcaceae; Ethanoligenens	29	1	1	3	1	0	0	0	0	6	0	3	3	7	0	0	0	0	0	0	1	1	1	1	2	1	0	0	0	0	1	0	0	0	0	0	1	0	0	0	0	1	1	3
comp9146_c2_seq3	75.2	532	b6857 AY691296 Ruminococcus flavefaciens ATCC 19208	+	root; cellular organisms; Bacteria; Firmicutes; Clostridia; Clostridiales; Ruminococcaceae; Ruminococcus	29	2	0	1	0	0	0	0	0	0	0	0	1	58	7	0	0	0	0	0	4	0	0	0	0	2	0	0	0	0	7	2	7	0	0	1	2	16	20	3	23	0	0	0
comp9162_c0_seq1	83.1	256	b5839 AY691309 Blautia producta ATCC 27340	+	root; cellular organisms; Bacteria; Firmicutes; Clostridia; Clostridiales; unclassified Clostridiales; Blautia	29	0	0	1	0	1	0	0	0	0	1	0	4	7	1	0	0	0	0	0	0	0	0	0	0	0	1	0	0	0	14	1	3	1	9	0	3	2	2	0	0	2	0	1
comp9202_c1_seq3	74	552	b17984 NZ_ADDX01000027 Ruminococcaceae bacterium sp. D16	+	root; cellular organisms; Bacteria; Firmicutes; Clostridia; Clostridiales; Ruminococcaceae; unclassified Ruminococcaceae	29	0	0	0	0	0	0	0	0	0	0	3	2	4	0	0	0	0	0	0	0	0	1	1	0	0	4	2	0	0	1	0	0	2	0	1	1	0	0	0	6	1	0	0
comp9202_c1_seq6	69.2	529	b19539 CP003040 Roseburia hominis A2-183	+	root; cellular organisms; Bacteria; Firmicutes; Clostridia; Clostridiales; Lachnospiraceae; Roseburia	29	1	0	0	0	0	0	1	0	0	0	0	2	2	0	0	0	0	0	0	3	0	0	0	0	0	0	27	2	0	0	0	0	0	0	0	0	0	0	1	0	0	0	5
comp9265_c0_seq1	71.8	315	b10849 NZ_ABGD02000012 Anaerotruncus colihominis DSM17241	+	root; cellular organisms; Bacteria; Firmicutes; Clostridia; Clostridiales; Clostridiaceae; Anaerotruncus	29	0	0	0	3	0	0	0	0	2	0	0	0	0	0	0	0	1	0	1	0	0	1	0	0	0	0	0	0	0	0	0	3	1	0	0	1	0	0	1	1	4	0	2
comp9383_c2_seq1	69.1	222	b18176 CP002361 Oceanithermus profundus DSM 14977	+	root; cellular organisms; Bacteria; Deinococcus-Thermus; Deinococci; Thermales; Thermaceae; Oceanithermus	29	1	0	0	0	0	1	0	0	0	1	6	0	1	0	0	0	1	0	4	0	0	0	0	4	0	0	0	1	2	1	0	1	1	1	0	3	1	0	0	0	2	0	0
comp9411_c1_seq2	82.2	292	b10849 NZ_ABGD02000012 Anaerotruncus colihominis DSM17241	+	root; cellular organisms; Bacteria; Firmicutes; Clostridia; Clostridiales; Clostridiaceae; Anaerotruncus	29	1	0	1	1	1	0	0	0	4	0	2	0	0	0	0	0	0	0	0	1	1	0	3	0	0	5	4	5	0	0	3	0	1	1	1	0	0	0	0	1	0	0	0
comp9471_c2_seq5	78	533	b17984 NZ_ADDX01000027 Ruminococcaceae bacterium sp. D16	+	root; cellular organisms; Bacteria; Firmicutes; Clostridia; Clostridiales; Ruminococcaceae; unclassified Ruminococcaceae	29	0	0	0	0	0	0	0	0	0	0	0	0	0	0	0	0	0	0	0	48	0	0	0	0	0	1	1	0	1	1	0	1	1	0	0	2	8	0	0	157	1	0	0
comp9488_c2_seq5	75.7	212	b6860 AY691299 Ruminococcus lactaris ATCC 29176	+	root; cellular organisms; Bacteria; Firmicutes; Clostridia; Clostridiales; Ruminococcaceae; Ruminococcus	29	2	1	0	0	1	0	0	0	0	0	0	4	4	1	0	0	0	0	0	0	0	1	0	0	0	0	0	0	0	0	0	0	0	0	0	5	3	0	0	0	1	0	0
comp9123_c0_seq3	76.5	559	b17663 AB547561 Barnesiella viscericola JCM 13660	+	root; cellular organisms; Bacteria; Bacteroidetes/Chlorobi group; Bacteroidetes; Bacteroidia; Bacteroidales; Porphyromonadaceae; Barnesiella	28	0	0	0	0	0	0	0	0	0	0	0	0	0	0	0	1	3	0	0	5	0	0	0	0	0	3	14	0	0	0	5	4	0	0	0	58	14	0	0	119	0	0	0
comp9133_c1_seq1	66.4	551	b14182 NZ_ACLA01000020 Selenomonas flueggei ATCC 43531	+	root; cellular organisms; Bacteria; Firmicutes; Clostridia; Clostridiales; Veillonellaceae; Selenomonas	28	11	0	1	0	0	0	0	0	36	0	0	4	0	0	0	0	0	7	0	0	0	0	1	0	0	2	0	8	1	0	0	0	1	1	0	1	0	0	0	3	0	0	0
comp9194_c0_seq4	59.7	506	b21850 NZ_AMCP01000729 Rhizobium sp. Pop5	+	root; cellular organisms; Bacteria; Proteobacteria; Alphaproteobacteria; Rhizobiales; Rhizobiaceae; Rhizobium/Agrobacterium group; Rhizobium	28	2	0	0	0	0	1	0	0	9	0	2	4	0	0	0	0	0	1	0	5	1	3	0	0	0	1	1	1	0	0	0	1	1	0	0	1	2	0	1	0	0	0	0
comp9359_c0_seq1	67.7	555	b1113 AF359268 Dictyostelium discoideum	+	root; cellular organisms; Eukaryota; Mycetozoa; Dictyosteliida; Dictyostelium	28	0	0	1	0	0	0	0	0	0	0	0	0	1	3	0	0	0	2	0	0	0	0	0	0	0	0	1	10	0	0	1	0	0	2	5	0	0	0	0	0	0	2	3
comp9382_c1_seq1	69.3	566	b20359 NC_016803 Desulfovibrio desulfuricans ND132	+	root; cellular organisms; Bacteria; Proteobacteria; delta/epsilon subdivisions; Deltaproteobacteria; Desulfovibrionales; Desulfovibrionaceae; Desulfovibrio	28	0	0	0	0	1	0	0	0	0	0	0	0	0	0	0	0	0	0	0	1	1	0	0	0	3	12	0	0	0	74	74	3	71	0	0	8	3	7	76	72	0	0	0
comp9419_c0_seq2	73.4	297	b6857 AY691296 Ruminococcus flavefaciens ATCC 19208	+	root; cellular organisms; Bacteria; Firmicutes; Clostridia; Clostridiales; Ruminococcaceae; Ruminococcus	28	0	0	0	1	2	0	0	0	0	0	0	0	4	0	0	0	0	0	0	2	0	0	0	0	1	0	7	0	13	4	0	2	0	5	2	2	1	0	28	22	0	1	0
comp9451_c0_seq5	70.4	288	b19666 NC_016048 Oscillibacter valericigenes Sjm18-20 DSM 18026	+	root; cellular organisms; Bacteria; Firmicutes; Clostridia; Clostridiales; Oscillospiraceae; Oscillibacter	28	1	0	1	1	0	0	7	0	0	0	0	0	0	0	0	0	0	1	0	2	0	0	0	1	0	3	2	4	1	0	0	2	0	0	0	0	2	0	0	0	0	1	0
comp9467_c1_seq1	81.9	353	b17984 NZ_ADDX01000027 Ruminococcaceae bacterium sp. D16	-	root; cellular organisms; Bacteria; Firmicutes; Clostridia; Clostridiales; Ruminococcaceae; unclassified Ruminococcaceae	28	1	0	2	0	0	0	0	0	1	0	0	1	1	0	0	0	1	0	0	1	0	0	0	1	0	0	1	6	0	0	0	1	0	0	0	0	3	0	0	0	0	0	1
comp8843_c0_seq1	88.2	555	b3396 AY123651 Lactobacillus vaginalis ATCC 49540	+	root; cellular organisms; Bacteria; Firmicutes; Bacilli; Lactobacillales; Lactobacillaceae; Lactobacillus	27	0	0	1	0	0	0	1	0	9	0	0	0	11	0	0	0	0	0	0	0	0	0	7	1	1	0	0	0	0	0	0	0	0	0	0	0	2	1	1	0	0	1	16
comp9106_c0_seq1	71.6	560	b16658 FP929038 Coprococcus catus GD/7	+	root; cellular organisms; Bacteria; Firmicutes; Clostridia; Clostridiales; Lachnospiraceae; Coprococcus	27	0	0	14	12	0	0	4	7	1	0	0	0	12	10	0	0	0	0	0	3	2	35	0	0	4	20	4	0	0	0	0	0	0	6	0	3	0	0	7	0	1	3	3
comp9154_c2_seq7	74.6	552	b10849 NZ_ABGD02000012 Anaerotruncus colihominis DSM17241	+	root; cellular organisms; Bacteria; Firmicutes; Clostridia; Clostridiales; Clostridiaceae; Anaerotruncus	27	0	0	1	0	0	0	7	0	0	1	0	0	2	0	0	0	0	0	0	0	0	2	0	0	0	2	1	0	0	0	3	1	6	0	0	0	4	1	0	0	6	27	1
comp9189_c1_seq2	76.4	541	b10849 NZ_ABGD02000012 Anaerotruncus colihominis DSM17241	+	root; cellular organisms; Bacteria; Firmicutes; Clostridia; Clostridiales; Clostridiaceae; Anaerotruncus	27	0	1	0	0	1	0	1	0	0	0	0	1	9	13	0	0	0	1	0	0	1	0	0	0	0	2	0	0	0	0	0	0	0	0	0	3	0	0	0	1	0	0	1
comp9255_c1_seq3	77.8	212	b17984 NZ_ADDX01000027 Ruminococcaceae bacterium sp. D16	+	root; cellular organisms; Bacteria; Firmicutes; Clostridia; Clostridiales; Ruminococcaceae; unclassified Ruminococcaceae	27	1	0	0	0	0	0	0	0	0	0	0	0	22	2	0	0	0	0	0	0	2	0	0	0	0	0	0	0	0	0	1	3	1	1	0	2	0	2	3	1	0	0	0
comp9404_c0_seq2	80.3	252	b5839 AY691309 Blautia producta ATCC 27340	+	root; cellular organisms; Bacteria; Firmicutes; Clostridia; Clostridiales; unclassified Clostridiales; Blautia	27	4	0	0	1	0	1	0	0	0	0	0	1	12	1	0	0	0	0	0	1	0	0	0	4	0	0	1	0	0	6	0	0	0	0	0	0	0	0	7	0	0	0	0
comp9409_c0_seq1	69.1	325	b7751 NC_007514 Chlorobium chlorochromatii CaD3	+	root; cellular organisms; Bacteria; Bacteroidetes/Chlorobi group; Chlorobi; Chlorobia; Chlorobiales; Chlorobiaceae; Chlorobium/Pelodictyon group; Chlorobium	27	0	0	1	0	0	0	1	0	1	0	0	1	1	0	0	0	0	0	0	0	0	0	0	0	0	3	1	1	0	0	5	0	0	1	1	1	2	0	1	0	0	2	0
comp9478_c0_seq2	75.6	530	b6800 AY691239 Clostridium saccharoperbutylacetonicum ATCC 27021	+	root; cellular organisms; Bacteria; Firmicutes; Clostridia; Clostridiales; Clostridiaceae; Clostridium	27	0	0	2	0	0	0	0	0	4	0	0	0	1	0	1	0	0	1	0	0	0	0	0	0	0	0	0	0	0	1	0	0	0	0	0	0	2	0	0	4	0	0	1
comp8498_c0_seq1	63.4	230	b10849 NZ_ABGD02000012 Anaerotruncus colihominis DSM17241	-	root; cellular organisms; Bacteria; Firmicutes; Clostridia; Clostridiales; Clostridiaceae; Anaerotruncus	26	0	0	0	0	0	0	1	0	0	0	6	1	5	2	1	0	4	0	0	9	3	0	0	0	0	1	10	0	0	0	0	0	3	3	0	0	1	0	0	4	0	3	1
comp9011_c0_seq1	81.2	299	b6786 AY691225 Clostridium aminovalericum ATCC 13725	+	root; cellular organisms; Bacteria; Firmicutes; Clostridia; Clostridiales; Clostridiaceae; Clostridium	26	0	0	0	0	0	0	0	0	0	1	0	3	3	3	0	1	0	0	0	0	0	0	0	0	1	0	0	0	0	3	2	2	0	3	2	0	0	1	0	0	0	0	2
comp9081_c0_seq1	73	552	b18495 AECQ01000028 Solobacterium moorei F0204	+	root; cellular organisms; Bacteria; Firmicutes; Erysipelotrichi; Erysipelotrichales; Erysipelotrichaceae; Solobacterium	26	0	3	0	0	4	0	4	0	0	0	3	1	0	0	0	0	1	0	0	3	0	0	0	1	0	1	0	0	0	0	0	2	0	0	0	0	0	0	0	0	0	2	0
comp9202_c1_seq2	76.2	367	b10849 NZ_ABGD02000012 Anaerotruncus colihominis DSM17241	+	root; cellular organisms; Bacteria; Firmicutes; Clostridia; Clostridiales; Clostridiaceae; Anaerotruncus	26	0	0	0	0	1	0	0	0	11	0	0	2	1	0	0	0	0	0	0	1	0	0	1	0	0	0	1	2	0	0	1	1	1	1	0	1	2	0	0	5	0	0	0
comp9292_c1_seq3	76.9	559	b6811 AY691250 Eubacterium coprostanoligenes ATCC 51222	+	root; cellular organisms; Bacteria; Firmicutes; Clostridia; Clostridiales; Eubacteriaceae; Eubacterium	26	0	1	0	1	6	0	0	0	1	0	1	0	0	0	0	0	0	0	0	11	27	9	0	0	56	0	0	0	0	0	34	0	14	1	1	1	0	0	0	11	0	0	0
comp9331_c0_seq7	82.8	526	b14160 NC_012781 Eubacterium rectale ATCC 33656	+	root; cellular organisms; Bacteria; Firmicutes; Clostridia; Clostridiales; Eubacteriaceae; Eubacterium	26	0	0	0	0	0	0	0	0	27	0	0	0	1	0	0	0	0	0	0	0	0	0	0	3	0	0	8	2	0	0	0	0	0	2	0	1	1	0	0	2	0	0	2
comp9363_c0_seq1	84.5	205	b6796 AY691235 Flavonifractor plautii ATCC 49531	-	root; cellular organisms; Bacteria; Firmicutes; Clostridia; Clostridiales; unclassified Clostridiales; Flavonifractor	26	1	1	0	0	2	0	0	0	0	0	0	2	0	0	0	0	1	1	0	0	0	0	0	0	0	0	1	1	0	0	0	0	1	0	0	0	0	0	0	90	0	1	0
comp9390_c1_seq1	78	277	b6796 AY691235 Flavonifractor plautii ATCC 49531	+	root; cellular organisms; Bacteria; Firmicutes; Clostridia; Clostridiales; unclassified Clostridiales; Flavonifractor	26	0	0	0	0	2	0	0	0	0	0	2	1	6	0	0	0	0	0	0	3	0	0	0	0	0	2	0	3	0	1	4	0	1	0	1	0	0	1	0	1	1	0	3
comp9450_c0_seq2	84	291	b14162 NC_012778 Eubacterium eligens ATCC 27750	+	root; cellular organisms; Bacteria; Firmicutes; Clostridia; Clostridiales; Eubacteriaceae; Eubacterium	26	0	1	7	4	0	0	0	0	0	0	0	2	1	1	0	0	0	0	0	0	0	1	0	4	0	0	0	0	0	0	0	1	0	8	0	3	0	0	2	9	0	0	0
comp9473_c0_seq3	70.9	258	b19777 AGIP01000017 Paenibacillus lactis 154	+	root; cellular organisms; Bacteria; Firmicutes; Bacilli; Bacillales; Paenibacillaceae; Paenibacillus	26	0	0	0	1	0	0	0	0	32	0	0	0	0	4	0	0	0	0	0	0	0	0	0	2	0	0	0	0	0	0	9	4	1	0	2	2	2	1	2	0	0	0	0
comp4421_c0_seq1	100	267	b7460 NC_003228 Bacteroides fragilis ATCC 25285; NCTC 9343	+	root; cellular organisms; Bacteria; Bacteroidetes/Chlorobi group; Bacteroidetes; Bacteroidia; Bacteroidales; Bacteroidaceae; Bacteroides	25	0	0	0	0	0	0	2	0	3	1	0	0	7	0	0	0	0	0	0	0	0	0	2	1	0	0	0	0	1	2	0	2	1	2	0	1	2	0	0	0	0	0	0
comp4729_c0_seq1	74.8	220	b6848 AY691287 Prevotella ruminicola ATCC 19189	-	root; cellular organisms; Bacteria; Bacteroidetes/Chlorobi group; Bacteroidetes; Bacteroidia; Bacteroidales; Prevotellaceae; Prevotella	25	0	0	0	0	1	0	0	0	0	0	0	0	3	3	0	0	0	0	0	0	0	0	0	0	0	0	1	0	0	0	0	0	0	4	0	2	0	1	0	0	0	0	0
comp9187_c1_seq2	78.4	394	b6857 AY691296 Ruminococcus flavefaciens ATCC 19208	+	root; cellular organisms; Bacteria; Firmicutes; Clostridia; Clostridiales; Ruminococcaceae; Ruminococcus	25	0	0	0	0	4	0	0	0	0	3	10	3	27	4	0	0	0	0	0	3	0	0	0	0	3	0	0	0	0	3	4	5	2	13	0	7	4	10	4	19	0	0	0
comp9342_c0_seq1	72.5	555	b10849 NZ_ABGD02000012 Anaerotruncus colihominis DSM17241	+	root; cellular organisms; Bacteria; Firmicutes; Clostridia; Clostridiales; Clostridiaceae; Anaerotruncus	25	10	0	1	0	0	0	1	0	0	0	1	0	0	0	0	0	0	2	0	3	0	0	0	0	0	0	3	3	0	1	0	12	0	0	0	1	14	1	0	86	0	0	25
comp9378_c2_seq1	76.5	537	b10849 NZ_ABGD02000012 Anaerotruncus colihominis DSM17241	-	root; cellular organisms; Bacteria; Firmicutes; Clostridia; Clostridiales; Clostridiaceae; Anaerotruncus	25	0	1	1	0	0	0	0	0	0	0	0	5	16	0	0	0	0	0	0	4	2	0	0	0	0	1	0	1	0	3	6	6	1	0	0	30	2	1	0	0	1	0	0
comp9404_c0_seq3	81	259	b6857 AY691296 Ruminococcus flavefaciens ATCC 19208	+	root; cellular organisms; Bacteria; Firmicutes; Clostridia; Clostridiales; Ruminococcaceae; Ruminococcus	25	0	0	0	1	0	0	0	0	0	0	0	0	7	4	0	0	0	0	0	1	0	0	0	2	0	0	0	0	0	5	0	1	1	2	0	1	1	0	14	27	2	1	1
comp9430_c0_seq2	60	567	b14089 CP001744 Planctomyces limnophilus DSM 3776	+	root; cellular organisms; Bacteria; Planctomycetes; Planctomycetacia; Planctomycetales; Planctomycetaceae; Planctomyces	25	0	0	0	0	0	0	0	0	1	0	1	3	19	10	0	1	0	0	0	0	2	0	0	0	0	0	0	0	0	1	0	2	0	0	0	2	3	1	3	0	0	2	5
comp9466_c1_seq1	74.3	339	b6857 AY691296 Ruminococcus flavefaciens ATCC 19208	+	root; cellular organisms; Bacteria; Firmicutes; Clostridia; Clostridiales; Ruminococcaceae; Ruminococcus	25	0	0	0	0	0	0	0	0	3	0	0	0	2	0	0	0	0	2	0	2	0	0	0	0	0	1	0	9	3	0	0	0	0	2	0	1	0	0	5	0	0	4	0
comp9471_c2_seq4	77.2	533	b17984 NZ_ADDX01000027 Ruminococcaceae bacterium sp. D16	+	root; cellular organisms; Bacteria; Firmicutes; Clostridia; Clostridiales; Ruminococcaceae; unclassified Ruminococcaceae	25	0	0	0	3	1	0	0	0	0	1	0	0	0	0	0	0	0	0	0	1	0	0	0	0	0	0	1	0	0	0	0	7	0	1	0	1	1	0	0	1	0	9	2
comp73764_c0_seq1	66.8	246	b19666 NC_016048 Oscillibacter valericigenes Sjm18-20 DSM 18026	-	root; cellular organisms; Bacteria; Firmicutes; Clostridia; Clostridiales; Oscillospiraceae; Oscillibacter	24	0	1	0	0	0	0	0	0	1	0	0	0	0	0	0	0	1	0	7	0	0	0	0	1	0	0	1	1	0	0	0	0	0	0	0	0	0	0	0	0	1	1	1
comp8924_c0_seq1	85.4	276	b18573 NZ_AEVN01000056 Phascolarctobacterium sp. YIT 12067	+	root; cellular organisms; Bacteria; Firmicutes; Negativicutes; Selenomonadales; Acidaminococcaceae; Phascolarctobacterium	24	1	0	0	1	1	0	0	0	3	0	0	0	4	0	0	0	0	1	0	1	2	0	1	0	1	0	0	0	0	7	0	0	1	0	0	1	0	1	0	0	4	0	0
comp9166_c0_seq1	64.1	555	b17596 AB547627 Prevotella paludivivens JCM 13650	+	root; cellular organisms; Bacteria; Bacteroidetes/Chlorobi group; Bacteroidetes; Bacteroidia; Bacteroidales; Prevotellaceae; Prevotella	24	0	0	0	0	1	0	0	0	0	0	1	2	3	1	0	0	0	0	0	1	0	1	0	0	0	3	0	0	0	1	0	0	0	0	0	0	0	0	0	0	1	0	2
comp9194_c0_seq1	79.4	343	b6854 AY691293 Ruminococcus albus ATCC 27210	+	root; cellular organisms; Bacteria; Firmicutes; Clostridia; Clostridiales; Ruminococcaceae; Ruminococcus	24	0	0	0	0	1	1	0	0	1	0	0	0	0	0	0	0	0	0	0	0	0	0	0	3	0	1	3	0	4	0	1	0	0	0	1	3	0	0	0	0	0	2	3
comp9230_c0_seq1	76.5	423	b6796 AY691235 Flavonifractor plautii ATCC 49531	+	root; cellular organisms; Bacteria; Firmicutes; Clostridia; Clostridiales; unclassified Clostridiales; Flavonifractor	24	5	0	0	0	0	2	0	0	0	0	0	0	0	0	0	0	0	0	0	10	0	0	2	0	1	0	1	0	0	0	0	0	0	0	0	0	2	0	0	2	3	0	0
comp9235_c2_seq1	77.2	477	b10849 NZ_ABGD02000012 Anaerotruncus colihominis DSM17241	+	root; cellular organisms; Bacteria; Firmicutes; Clostridia; Clostridiales; Clostridiaceae; Anaerotruncus	24	0	1	0	0	1	0	0	0	0	0	0	0	0	0	4	0	0	0	0	0	0	0	0	0	1	3	1	0	1	0	4	13	0	0	0	0	17	0	0	0	1	1	0
comp9247_c2_seq1	80.7	226	b6854 AY691293 Ruminococcus albus ATCC 27210	+	root; cellular organisms; Bacteria; Firmicutes; Clostridia; Clostridiales; Ruminococcaceae; Ruminococcus	24	0	0	2	2	0	0	0	0	0	0	1	0	1	0	0	0	0	0	0	0	1	1	3	0	0	0	4	0	0	0	1	0	1	1	0	1	0	0	0	3	0	3	2
comp9306_c2_seq1	84.2	240	b19666 NC_016048 Oscillibacter valericigenes Sjm18-20 DSM 18026	+	root; cellular organisms; Bacteria; Firmicutes; Clostridia; Clostridiales; Oscillospiraceae; Oscillibacter	24	0	0	0	2	0	2	0	0	0	0	0	0	4	0	0	0	0	0	0	0	0	0	0	1	0	0	1	10	0	0	0	0	0	0	0	1	0	1	0	0	0	1	2
comp9351_c3_seq2	92	227	b17984 NZ_ADDX01000027 Ruminococcaceae bacterium sp. D16	+	root; cellular organisms; Bacteria; Firmicutes; Clostridia; Clostridiales; Ruminococcaceae; unclassified Ruminococcaceae	24	2	0	0	0	0	0	0	0	4	0	1	0	2	0	0	0	0	0	0	0	1	0	0	1	0	0	1	2	0	0	0	0	2	1	0	0	1	0	0	0	0	0	0
comp9376_c0_seq2	64.6	562	b827 AF245669 Enterococcus rattus 2705-87 2705-87	+	root; cellular organisms; Bacteria; Firmicutes; Bacilli; Lactobacillales; Enterococcaceae; Enterococcus	24	865	193	0	0	0	0	0	0	0	0	0	0	0	0	44	188	0	0	0	0	185	0	762	0	0	623	0	0	0	0	0	503	577	0	99	0	687	0	0	0	0	0	0
comp9415_c0_seq3	75.4	559	b16490 CP002400 Ethanoligenens harbinense YUAN-3	+	root; cellular organisms; Bacteria; Firmicutes; Clostridia; Clostridiales; Ruminococcaceae; Ethanoligenens	24	0	0	0	0	0	0	12	0	22	0	0	0	5	3	0	0	0	0	0	2	1	0	1	0	0	1	0	5	0	0	0	0	4	0	0	0	3	1	0	1	0	0	0
comp9426_c0_seq6	76.3	548	b3371 AY123715 Bordetella holmesii ATCC 51541	+	root; cellular organisms; Bacteria; Proteobacteria; Betaproteobacteria; Burkholderiales; Alcaligenaceae; Bordetella	24	3	0	0	0	0	0	0	0	0	0	0	7	0	0	0	0	1	0	0	2	0	0	0	0	0	0	1	0	0	0	1	1	2	0	0	1	9	0	0	0	4	10	5
comp9432_c1_seq2	82.2	315	b17722 NC_014376 Clostridium saccharolyticum WM1 DSM 2544	+	root; cellular organisms; Bacteria; Firmicutes; Clostridia; Clostridiales; Clostridiaceae; Clostridium	24	0	2	0	0	0	0	0	0	2	0	0	0	3	0	1	0	0	0	0	0	0	0	0	2	0	1	0	0	10	0	0	1	0	1	0	0	0	1	1	0	0	0	0
comp9442_c0_seq2	78.7	305	b6793 AY691232 Clostridium leptum ATCC 29065	+	root; cellular organisms; Bacteria; Firmicutes; Clostridia; Clostridiales; Clostridiaceae; Clostridium	24	1	0	9	1	1	0	0	0	0	3	0	2	1	3	0	0	0	0	0	6	0	5	0	0	1	2	15	9	1	0	0	1	3	0	0	1	1	1	0	3	0	0	0
comp9494_c0_seq11	81.9	272	b19539 CP003040 Roseburia hominis A2-183	+	root; cellular organisms; Bacteria; Firmicutes; Clostridia; Clostridiales; Lachnospiraceae; Roseburia	24	0	0	1	0	0	0	0	0	0	2	0	6	14	0	0	1	1	0	0	0	0	0	0	0	0	0	8	0	0	2	1	1	0	0	0	1	2	0	0	9	0	4	4
comp9054_c4_seq1	78.4	555	b19567 CP003153 Dechlorosoma suillum PS DSM 13638	+	root; cellular organisms; Bacteria; Proteobacteria; Betaproteobacteria; Rhodocyclales; Rhodocyclaceae; Azospira	23	0	0	1	0	0	0	0	0	0	0	4	6	0	0	0	0	0	0	0	0	0	0	0	2	0	1	0	0	0	0	0	0	0	0	0	0	2	0	0	0	0	0	1
comp9062_c1_seq2	89	557	b17670 AB547568 Parabacteroides gordonii JCM 15724	+	root; cellular organisms; Bacteria; Bacteroidetes/Chlorobi group; Bacteroidetes; Bacteroidia; Bacteroidales; Porphyromonadaceae; Parabacteroides	23	0	0	0	1	0	0	0	0	0	0	1	4	1	0	0	0	0	0	0	0	0	0	0	0	0	0	0	4	0	1	0	0	0	0	0	0	0	0	0	0	4	2	5
comp9128_c0_seq1	84.6	194	b16490 CP002400 Ethanoligenens harbinense YUAN-3	-	root; cellular organisms; Bacteria; Firmicutes; Clostridia; Clostridiales; Ruminococcaceae; Ethanoligenens	23	2	0	0	0	0	0	0	0	0	0	1	2	2	3	0	0	0	0	0	0	1	0	0	0	0	0	1	0	0	0	0	0	0	0	0	0	2	0	0	0	9	2	3
comp9136_c2_seq7	72.6	552	b17984 NZ_ADDX01000027 Ruminococcaceae bacterium sp. D16	+	root; cellular organisms; Bacteria; Firmicutes; Clostridia; Clostridiales; Ruminococcaceae; unclassified Ruminococcaceae	23	0	0	1	0	0	0	1	0	0	0	0	0	0	1	0	0	0	0	0	0	0	0	0	0	0	4	0	0	0	0	17	13	4	2	0	0	21	2	4	0	1	2	0
comp9194_c0_seq6	74.7	559	b6854 AY691293 Ruminococcus albus ATCC 27210	+	root; cellular organisms; Bacteria; Firmicutes; Clostridia; Clostridiales; Ruminococcaceae; Ruminococcus	23	16	4	0	0	0	0	0	0	0	0	0	0	2	0	1	0	0	0	0	1	1	0	0	0	0	0	1	0	0	0	0	15	0	0	0	8	24	0	9	0	5	5	23
comp9320_c0_seq2	74.8	243	b17984 NZ_ADDX01000027 Ruminococcaceae bacterium sp. D16	+	root; cellular organisms; Bacteria; Firmicutes; Clostridia; Clostridiales; Ruminococcaceae; unclassified Ruminococcaceae	23	0	0	0	0	0	0	0	0	1	0	1	3	4	0	1	0	0	0	0	0	0	0	1	0	0	0	0	0	0	0	0	0	1	1	0	0	2	0	0	0	0	1	10
comp9324_c0_seq7	78.4	318	b14160 NC_012781 Eubacterium rectale ATCC 33656	+	root; cellular organisms; Bacteria; Firmicutes; Clostridia; Clostridiales; Eubacteriaceae; Eubacterium	23	0	0	0	0	0	0	0	0	1	0	0	1	2	0	0	0	0	1	0	0	0	0	0	3	0	3	1	3	0	0	0	0	1	1	0	1	0	1	0	0	0	0	0
comp9367_c4_seq3	82.2	327	b6860 AY691299 Ruminococcus lactaris ATCC 29176	+	root; cellular organisms; Bacteria; Firmicutes; Clostridia; Clostridiales; Ruminococcaceae; Ruminococcus	23	0	0	1	0	0	0	0	0	0	0	0	1	0	0	0	0	0	0	0	0	0	0	0	0	0	1	12	1	0	0	0	0	1	17	0	7	0	0	0	0	0	7	0
comp9374_c0_seq1	66	559	b12586 NC_011296 Thermodesulfovibrio yellowstonii DSM 11347	-	root; cellular organisms; Bacteria; Nitrospirae; Nitrospira (class); Nitrospirales; Nitrospiraceae; Thermodesulfovibrio	23	0	0	0	0	0	0	0	0	0	0	0	1	5	0	0	0	0	0	0	0	2	0	0	0	0	0	0	0	0	0	6	28	44	0	2	16	27	19	29	0	0	0	3
comp9438_c1_seq1	77.3	349	b10849 NZ_ABGD02000012 Anaerotruncus colihominis DSM17241	+	root; cellular organisms; Bacteria; Firmicutes; Clostridia; Clostridiales; Clostridiaceae; Anaerotruncus	23	0	0	0	0	8	0	0	0	0	5	2	0	0	0	1	0	0	0	0	0	0	0	0	0	5	3	1	0	0	2	0	4	3	26	0	1	4	2	0	12	0	0	0
comp9488_c2_seq3	86.4	270	b6796 AY691235 Flavonifractor plautii ATCC 49531	+	root; cellular organisms; Bacteria; Firmicutes; Clostridia; Clostridiales; unclassified Clostridiales; Flavonifractor	23	0	0	1	0	0	0	0	0	0	0	1	0	5	1	0	0	0	0	0	0	0	0	0	0	0	0	2	1	0	4	0	0	2	2	0	0	1	0	1	1	0	0	1
comp9146_c2_seq1	77.8	552	b10849 NZ_ABGD02000012 Anaerotruncus colihominis DSM17241	+	root; cellular organisms; Bacteria; Firmicutes; Clostridia; Clostridiales; Clostridiaceae; Anaerotruncus	22	0	0	0	0	0	0	0	0	0	0	6	10	196	25	0	0	0	0	0	1	0	0	0	0	3	0	0	3	0	0	1	27	0	0	0	1	18	131	1	0	0	1	0
comp9187_c1_seq6	77.4	560	b14162 NC_012778 Eubacterium eligens ATCC 27750	+	root; cellular organisms; Bacteria; Firmicutes; Clostridia; Clostridiales; Eubacteriaceae; Eubacterium	22	0	1	0	0	0	0	0	0	1	0	0	1	0	0	0	0	0	0	0	0	1	3	0	3	0	0	0	0	0	2	0	15	5	0	0	10	4	1	0	1	0	0	0
comp9241_c0_seq3	76.9	494	b6857 AY691296 Ruminococcus flavefaciens ATCC 19208	+	root; cellular organisms; Bacteria; Firmicutes; Clostridia; Clostridiales; Ruminococcaceae; Ruminococcus	22	0	0	0	0	2	0	0	0	7	0	0	0	0	0	0	0	0	0	0	2	0	0	0	0	0	1	0	0	0	0	0	0	0	0	0	0	0	1	0	1	0	0	1
comp9282_c0_seq2	67.1	552	b18573 NZ_AEVN01000056 Phascolarctobacterium sp. YIT 12067	+	root; cellular organisms; Bacteria; Firmicutes; Negativicutes; Selenomonadales; Acidaminococcaceae; Phascolarctobacterium	22	14	0	9	7	0	0	0	0	0	0	8	2	16	2	0	0	0	0	0	0	0	0	0	0	0	0	5	0	0	5	0	0	0	7	0	1	0	0	0	0	0	0	0
comp9325_c1_seq3	79.4	426	b6801 AY691240 Clostridium scindens ATCC 35704	+	root; cellular organisms; Bacteria; Firmicutes; Clostridia; Clostridiales; Clostridiaceae; Clostridium	22	0	0	0	0	2	0	0	0	0	10	0	0	1	0	1	0	0	0	0	0	0	0	0	0	0	0	0	0	0	1	1	0	2	0	1	0	0	0	0	0	0	0	0
comp9342_c0_seq3	80	556	b6855 AY691294 Ruminococcus bromii ATCC 27255	+	root; cellular organisms; Bacteria; Firmicutes; Clostridia; Clostridiales; Ruminococcaceae; Ruminococcus	22	2	1	2	0	0	0	0	0	0	0	4	0	0	0	1	0	0	0	0	0	0	0	1	0	2	0	0	0	0	1	1	0	7	0	0	0	0	0	0	1	0	0	0
comp9373_c1_seq5	65.6	567	b10303 NZ_ABCG01000003 Erythrobacter sp. SD-21	+	root; cellular organisms; Bacteria; Proteobacteria; Alphaproteobacteria; Sphingomonadales; Erythrobacteraceae; Erythrobacter	22	0	0	10	0	0	3	1	0	10	0	0	0	0	0	0	0	0	3	0	0	0	0	0	1	0	1	2	9	0	0	0	1	0	1	0	2	0	0	0	1	0	5	15
comp9375_c1_seq1	80.5	211	b17984 NZ_ADDX01000027 Ruminococcaceae bacterium sp. D16	-	root; cellular organisms; Bacteria; Firmicutes; Clostridia; Clostridiales; Ruminococcaceae; unclassified Ruminococcaceae	22	0	0	0	0	1	0	0	0	11	0	1	3	13	2	0	0	0	0	0	0	1	0	2	0	0	0	0	2	0	0	0	0	2	0	1	0	0	0	0	0	1	0	0
comp9421_c0_seq5	79.1	406	b6857 AY691296 Ruminococcus flavefaciens ATCC 19208	+	root; cellular organisms; Bacteria; Firmicutes; Clostridia; Clostridiales; Ruminococcaceae; Ruminococcus	22	0	0	0	0	0	0	0	0	0	3	1	0	1	0	0	1	0	0	0	0	0	2	0	0	0	2	0	0	0	0	0	0	0	1	0	0	0	0	0	1	0	0	0
comp9466_c1_seq2	72.5	329	b6855 AY691294 Ruminococcus bromii ATCC 27255	+	root; cellular organisms; Bacteria; Firmicutes; Clostridia; Clostridiales; Ruminococcaceae; Ruminococcus	22	0	0	2	0	0	0	0	0	0	5	1	1	1	0	0	0	0	0	0	1	0	0	0	1	0	1	0	0	1	0	1	0	0	0	0	5	1	0	0	2	0	1	0
comp9479_c0_seq4	84.8	472	b14162 NC_012778 Eubacterium eligens ATCC 27750	+	root; cellular organisms; Bacteria; Firmicutes; Clostridia; Clostridiales; Eubacteriaceae; Eubacterium	22	0	0	0	0	3	0	0	0	0	0	1	0	0	0	0	0	3	0	0	1	0	0	0	1	1	5	0	0	0	2	0	4	0	0	3	1	2	0	0	40	0	0	0
comp6370_c0_seq1	85.9	283	b15882 NZ_ACKS01000084 Prevotella bergensis DSM 17361	-	root; cellular organisms; Bacteria; Bacteroidetes/Chlorobi group; Bacteroidetes; Bacteroidia; Bacteroidales; Prevotellaceae; Prevotella	21	3	0	0	0	0	0	0	0	0	0	0	0	0	0	0	3	4	7	0	0	0	0	0	0	0	0	9	116	0	0	0	0	0	1	0	1	2	0	0	0	1	4	0
comp9184_c0_seq2	72.1	266	b10643 ABED02000025 Faecalibacterium prausnitzii M21/2	+	root; cellular organisms; Bacteria; Firmicutes; Clostridia; Clostridiales; Ruminococcaceae; Faecalibacterium	21	0	0	0	0	0	0	7	0	10	0	0	1	1	0	0	0	0	0	0	0	0	0	1	0	0	0	0	21	0	0	0	1	2	0	0	0	0	0	0	1	0	0	0
comp9214_c0_seq3	65.9	461	b20207 AGCJ01000042 Anaeroglobus geminatus F0357	+	root; cellular organisms; Bacteria; Firmicutes; Negativicutes; Selenomonadales; Veillonellaceae; Anaeroglobus	21	1	0	6	0	0	0	0	0	0	0	3	2	2	1	0	0	0	0	0	0	0	0	0	0	0	1	2	2	0	0	0	3	0	0	0	2	4	0	0	6	0	0	6
comp9228_c0_seq1	81.6	363	b19539 CP003040 Roseburia hominis A2-183	+	root; cellular organisms; Bacteria; Firmicutes; Clostridia; Clostridiales; Lachnospiraceae; Roseburia	21	0	0	1	0	0	0	0	0	0	0	0	6	10	0	0	0	2	0	0	0	0	1	0	0	0	0	51	0	0	1	4	7	0	0	0	2	9	0	0	2	0	1	0
comp9292_c1_seq1	73.6	302	b6855 AY691294 Ruminococcus bromii ATCC 27255	+	root; cellular organisms; Bacteria; Firmicutes; Clostridia; Clostridiales; Ruminococcaceae; Ruminococcus	21	0	0	0	0	0	0	0	0	1	0	0	0	7	3	0	0	0	0	0	11	1	0	0	0	0	1	0	0	3	1	0	3	0	0	9	3	0	0	0	1	5	1	0
comp9324_c0_seq1	67.4	444	b16655 FP929044 Eubacterium siraeum 70/3	+	root; cellular organisms; Bacteria; Firmicutes; Clostridia; Clostridiales; Eubacteriaceae; Eubacterium	21	9	0	3	0	1	10	0	0	0	0	0	1	0	0	1	1	0	0	0	0	0	0	0	0	0	0	0	0	0	3	0	3	0	0	0	0	4	0	0	4	0	0	0
comp9332_c0_seq4	72.6	552	b17984 NZ_ADDX01000027 Ruminococcaceae bacterium sp. D16	+	root; cellular organisms; Bacteria; Firmicutes; Clostridia; Clostridiales; Ruminococcaceae; unclassified Ruminococcaceae	21	0	0	0	0	1	0	0	0	7	0	0	0	0	0	0	0	0	0	0	1	1	0	0	0	0	0	3	2	0	0	3	0	0	0	0	1	0	0	0	0	0	1	0
comp9344_c1_seq3	84.8	337	b15882 NZ_ACKS01000084 Prevotella bergensis DSM 17361	-	root; cellular organisms; Bacteria; Bacteroidetes/Chlorobi group; Bacteroidetes; Bacteroidia; Bacteroidales; Prevotellaceae; Prevotella	21	0	0	0	2	0	0	0	1	0	0	0	1	0	0	1	0	0	0	0	0	0	0	0	0	0	0	3	1	0	1	0	2	5	2	0	1	0	1	0	0	0	0	0
comp8847_c0_seq1	73.2	552	b18394 ACWN01000067 Eggerthella sp. 1_3_56FAA	+	root; cellular organisms; Bacteria; Actinobacteria; Actinobacteria (class); Coriobacteridae; Coriobacteriales; Coriobacterineae; Coriobacteriaceae; Eggerthella	20	0	0	0	0	2	1	0	0	0	0	0	1	0	0	0	0	0	1	0	1	0	1	0	0	0	0	2	2	0	0	0	0	0	0	0	0	1	1	0	5	0	0	0
comp9078_c0_seq1	62.7	552	b9183 DQ681233 Clostridium sp. CCUG 52336	+	root; cellular organisms; Bacteria; Firmicutes; Clostridia; Clostridiales; Clostridiaceae; Clostridium	20	0	0	7	1	0	0	0	0	0	0	0	2	113	1	0	0	0	0	0	0	0	0	0	0	0	0	0	0	0	0	0	0	4	0	0	0	2	0	5	0	0	0	11
comp9154_c2_seq4	85.5	552	b13610 NC_013204 Eggerthella lenta DSM 2243	+	root; cellular organisms; Bacteria; Actinobacteria; Actinobacteria (class); Coriobacteridae; Coriobacteriales; Coriobacterineae; Coriobacteriaceae; Eggerthella	20	0	0	0	0	19	0	0	0	0	0	0	0	2	0	1	0	0	0	0	0	0	0	0	0	0	0	0	0	0	2	0	0	2	0	0	0	2	0	0	277	0	0	0
comp9187_c1_seq1	73.7	559	b6817 AY691256 Eubacterium ventriosum ATCC 27560	+	root; cellular organisms; Bacteria; Firmicutes; Clostridia; Clostridiales; Eubacteriaceae; Eubacterium	20	1	0	2	71	1	0	0	0	0	0	7	6	11	0	0	0	0	0	0	0	0	0	0	0	0	0	0	0	0	0	16	0	0	0	0	2	0	4	5	0	0	0	0
comp9305_c1_seq1	82	268	b17722 NC_014376 Clostridium saccharolyticum WM1 DSM 2544	-	root; cellular organisms; Bacteria; Firmicutes; Clostridia; Clostridiales; Clostridiaceae; Clostridium	20	0	0	0	0	0	0	3	0	0	0	0	11	9	0	0	0	0	0	0	0	0	0	0	0	0	0	0	0	0	0	1	0	0	0	1	3	1	0	0	1	2	0	0
comp9325_c3_seq1	81.3	249	b14505 NZ_ACCL02000002 Marvinbryantia formatexigens DSM 14469	+	root; cellular organisms; Bacteria; Firmicutes; Clostridia; Clostridiales; Lachnospiraceae; Marvinbryantia	20	0	0	1	0	0	0	0	0	3	0	0	0	0	0	0	0	0	0	0	1	0	0	0	0	0	0	2	4	0	0	0	1	0	0	0	1	3	0	0	0	0	0	0
comp9350_c0_seq1	81.5	298	b13534 NZ_ACBY01000026 Subdoligranulum variabile DSM15176	-	root; cellular organisms; Bacteria; Firmicutes; Clostridia; Clostridiales; Ruminococcaceae; Subdoligranulum	20	0	0	0	0	0	0	0	0	1	0	0	0	0	0	0	2	0	0	0	3	1	0	0	0	0	0	0	0	1	0	4	0	0	0	0	2	0	0	0	6	2	0	1
comp9375_c1_seq2	67.2	567	b18176 CP002361 Oceanithermus profundus DSM 14977	-	root; cellular organisms; Bacteria; Deinococcus-Thermus; Deinococci; Thermales; Thermaceae; Oceanithermus	20	0	0	0	0	0	0	0	0	0	0	0	8	0	2	0	0	0	0	0	12	0	0	0	0	0	0	0	1	0	0	0	2	2	0	0	0	4	5	2	0	0	0	5
comp9391_c3_seq1	67.7	355	b6835 AY691274 Gallicola barnesae ATCC 49795	+	root; cellular organisms; Bacteria; Firmicutes; Clostridia; Clostridiales; Peptostreptococcaceae	20	1	0	0	0	0	0	0	0	1	0	0	2	0	0	1	0	0	0	0	0	0	0	0	0	0	0	0	0	0	0	1	0	0	0	0	2	0	0	0	0	1	0	0
comp9421_c0_seq2	81.7	552	b20423 NZ_ADLT01000066 Dialister succinatiphilus YIT 11850 YIT 11850	+	root; cellular organisms; Bacteria; Firmicutes; Negativicutes; Selenomonadales; Veillonellaceae; Dialister	20	0	0	1	0	0	0	0	0	0	0	0	2	0	0	0	0	3	0	0	4	2	0	0	0	3	0	0	1	0	2	0	0	0	0	1	0	1	0	0	3	1	0	0
comp9449_c4_seq1	77.4	318	b17984 NZ_ADDX01000027 Ruminococcaceae bacterium sp. D16	+	root; cellular organisms; Bacteria; Firmicutes; Clostridia; Clostridiales; Ruminococcaceae; unclassified Ruminococcaceae	20	0	0	0	0	0	0	0	0	0	0	0	0	1	0	0	0	0	0	0	0	1	0	0	0	0	1	0	4	1	0	3	1	2	1	1	2	13	0	0	0	0	0	1
comp9485_c3_seq3	100	559	b10340 ABDE02000008 Victivallis vadensis ATCC BAA-548	+	root; cellular organisms; Bacteria; Chlamydiae/Verrucomicrobia group; Lentisphaerae; Victivallales; Victivallaceae; Victivallis	20	1	0	0	0	0	0	0	0	0	0	0	0	1	0	0	0	0	1	0	0	0	0	0	0	0	0	1	0	2	0	0	3	0	0	0	0	3	0	0	0	2	1	1
comp8409_c0_seq1	75	570	b10420 AAYH02000039 Bacteroides uniformis ATCC 8492	+	root; cellular organisms; Bacteria; Bacteroidetes/Chlorobi group; Bacteroidetes; Bacteroidia; Bacteroidales; Bacteroidaceae; Bacteroides	19	0	1	0	0	0	0	0	0	1	0	0	0	5	1	0	0	0	0	0	0	0	0	0	0	0	2	0	2	0	0	0	0	0	0	0	0	0	0	0	0	0	0	0
comp8703_c0_seq1	84.1	269	b19178 GL945017 Prevotella multisaccharivorax DSM 17128	+	root; cellular organisms; Bacteria; Bacteroidetes/Chlorobi group; Bacteroidetes; Bacteroidia; Bacteroidales; Prevotellaceae; Prevotella	19	0	0	0	0	0	0	0	0	0	0	0	1	0	0	0	0	0	0	0	0	0	0	0	0	0	0	0	0	0	0	0	0	2	4	0	5	1	4	0	0	1	0	0
comp8970_c0_seq2	69.3	552	b19676 AGFE01000018 Thermobacillus composti KWC4 DSM 18247	-	root; cellular organisms; Bacteria; Firmicutes; Bacilli; Bacillales; Paenibacillaceae; Thermobacillus	19	0	0	0	0	0	4	0	0	6	0	0	0	0	0	0	0	0	0	1	1	0	0	0	0	0	0	0	1	0	0	2	1	0	1	0	1	0	0	0	2	1	0	0
comp9039_c0_seq1	63.6	356	b12773 NZ_ABYI01000063 Clostridium hylemonae DSM 15053	+	root; cellular organisms; Bacteria; Firmicutes; Clostridia; Clostridiales; Clostridiaceae; Clostridium	19	1	0	0	0	0	0	0	0	0	0	0	1	0	1	0	1	0	0	0	0	0	0	2	0	0	0	0	0	0	0	1	2	1	0	0	1	1	0	0	5	0	5	2
comp9046_c0_seq1	61.5	551	b16846 NC_014041 Zunongwangia profunda SM-A87	+	root; cellular organisms; Bacteria; Bacteroidetes/Chlorobi group; Bacteroidetes; Flavobacteria; Flavobacteriales; Flavobacteriaceae; Zunongwangia	19	0	0	14	0	0	4	3	1	0	0	0	0	0	0	0	0	0	0	0	1	0	0	0	0	0	0	0	0	0	0	8	0	5	0	0	0	0	0	0	0	1	3	1
comp9062_c1_seq3	90.9	339	b1030 AF440238 Bacteroides vulgatus ATCC 8482	+	root; cellular organisms; Bacteria; Bacteroidetes/Chlorobi group; Bacteroidetes; Bacteroidia; Bacteroidales; Bacteroidaceae; Bacteroides	19	0	0	0	0	0	1	1	0	0	0	0	0	2	0	0	0	0	2	1	0	0	0	0	0	0	0	0	2	0	0	0	0	0	0	0	0	1	0	0	1	0	0	0
comp9143_c0_seq1	63.1	319	b20388 JH594606 Gillisia limnaea DSM 15749	+	root; cellular organisms; Bacteria; Bacteroidetes/Chlorobi group; Bacteroidetes; Flavobacteriia; Flavobacteriales; Flavobacteriaceae; Gillisia	19	0	0	0	0	0	0	0	0	0	0	0	0	1	0	0	0	3	0	0	0	0	0	0	0	0	0	0	0	0	1	5	1	0	0	1	0	0	0	1	0	0	3	0
comp9159_c0_seq3	79.4	562	b17663 AB547561 Barnesiella viscericola JCM 13660	+	root; cellular organisms; Bacteria; Bacteroidetes/Chlorobi group; Bacteroidetes; Bacteroidia; Bacteroidales; Porphyromonadaceae; Barnesiella	19	0	0	0	0	1	0	0	0	0	0	0	0	0	1	0	0	0	0	0	0	0	0	1	0	0	0	0	3	0	0	0	0	1	0	0	0	1	2	1	0	0	0	0
comp9214_c0_seq1	63.6	551	b7551 NC_008639 Chlorobium phaeobacteroides DSM 266	+	root; cellular organisms; Bacteria; Bacteroidetes/Chlorobi group; Chlorobi; Chlorobia; Chlorobiales; Chlorobiaceae; Chlorobium/Pelodictyon group; Chlorobium	19	0	0	0	0	0	2	0	0	1	0	0	4	0	1	0	0	0	1	0	0	0	0	1	0	0	0	0	2	0	0	0	0	0	0	0	0	1	0	0	0	0	12	2
comp9214_c0_seq2	67.3	552	b21596 AJLS01000008 Bacillus bataviensis LMG 21833	+	root; cellular organisms; Bacteria; Firmicutes; Bacilli; Bacillales; Bacillaceae; Bacillus	19	0	0	3	0	0	0	0	0	79	0	0	4	0	5	0	0	0	1	0	0	0	0	0	0	0	0	0	1	0	0	1	0	1	1	0	0	0	0	0	1	1	3	4
comp9214_c0_seq5	67.6	434	b20207 AGCJ01000042 Anaeroglobus geminatus F0357	+	root; cellular organisms; Bacteria; Firmicutes; Negativicutes; Selenomonadales; Veillonellaceae; Anaeroglobus	19	0	0	4	1	0	0	0	0	0	0	1	4	1	0	0	0	0	2	0	0	0	0	0	0	0	0	2	3	0	0	0	2	0	0	0	1	5	0	0	5	2	0	0
comp9217_c0_seq1	85.2	439	b6855 AY691294 Ruminococcus bromii ATCC 27255	+	root; cellular organisms; Bacteria; Firmicutes; Clostridia; Clostridiales; Ruminococcaceae; Ruminococcus	19	0	3	4	0	0	0	0	0	0	0	0	0	2	0	0	0	0	0	0	0	0	0	1	0	0	7	0	0	0	1	0	0	0	0	0	1	0	0	0	50	0	0	0
comp9241_c0_seq4	62	251	b5844 AY691314 Lactobacillus ruminis ATCC 27780	+	root; cellular organisms; Bacteria; Firmicutes; Bacilli; Lactobacillales; Lactobacillaceae; Lactobacillus	19	0	0	0	0	0	0	0	0	3	0	0	0	0	0	0	0	0	0	0	3	0	0	0	0	0	0	1	1	0	0	1	1	0	0	0	0	0	0	0	1	1	2	0
comp9262_c0_seq2	78.1	409	b19676 AGFE01000018 Thermobacillus composti KWC4 DSM 18247	-	root; cellular organisms; Bacteria; Firmicutes; Bacilli; Bacillales; Paenibacillaceae; Thermobacillus	19	0	0	0	1	0	0	0	0	1	0	0	0	0	2	0	0	0	0	0	0	0	0	0	0	0	0	0	1	0	0	1	0	0	0	0	0	0	4	0	0	0	0	0
comp9288_c0_seq6	92.6	203	b20077 AFZZ01000171 Prevotella stercorea DSM 18206	+	root; cellular organisms; Bacteria; Bacteroidetes/Chlorobi group; Bacteroidetes; Bacteroidia; Bacteroidales; Prevotellaceae; Prevotella	19	0	0	4	0	0	0	0	0	2	0	0	0	1	1	0	0	0	0	1	0	0	0	0	1	1	0	1	1	0	0	0	1	0	0	1	0	0	0	0	0	0	1	0
comp9296_c0_seq6	80.1	555	b6855 AY691294 Ruminococcus bromii ATCC 27255	+	root; cellular organisms; Bacteria; Firmicutes; Clostridia; Clostridiales; Ruminococcaceae; Ruminococcus	19	4	0	14	1	0	0	0	0	0	0	0	2	0	0	0	0	0	0	0	0	0	0	19	2	0	0	0	0	0	0	0	0	0	0	0	0	3	0	0	0	3	0	0
comp9305_c1_seq4	84	281	b10641 ABEY02000031 Coprococcus eutactus ATCC 27759	-	root; cellular organisms; Bacteria; Firmicutes; Clostridia; Clostridiales; Lachnospiraceae; Coprococcus	19	0	1	3	0	0	0	0	0	5	3	0	0	0	0	0	0	0	0	0	2	0	0	0	1	0	0	0	0	0	3	0	0	0	2	0	3	0	0	0	8	0	0	0
comp9324_c0_seq2	82.4	551	b17718 CP001810 Butyrivibrio proteoclasticus B316	+	root; cellular organisms; Bacteria; Firmicutes; Clostridia; Clostridiales; Lachnospiraceae; Butyrivibrio	19	0	0	0	0	0	0	0	0	3	0	0	0	7	4	0	0	0	0	0	2	0	0	0	3	0	1	0	1	0	0	0	0	1	21	0	2	0	0	2	0	0	0	0
comp9326_c0_seq2	73.4	339	b6857 AY691296 Ruminococcus flavefaciens ATCC 19208	-	root; cellular organisms; Bacteria; Firmicutes; Clostridia; Clostridiales; Ruminococcaceae; Ruminococcus	19	0	0	2	0	0	0	0	0	0	0	0	0	0	0	0	0	0	0	1	2	0	0	0	5	0	1	1	0	0	0	0	0	0	2	0	0	0	0	0	0	0	0	1
comp9372_c1_seq4	71.1	555	b14106 NZ_ACIP02000002 Shuttleworthia satelles DSM 14600	+	root; cellular organisms; Bacteria; Firmicutes; Clostridia; Clostridiales; Lachnospiraceae; Shuttleworthia	19	0	0	0	0	0	0	0	0	0	0	20	753	692	563	0	0	0	0	1	0	0	0	0	0	0	0	1	4	0	0	0	0	3	0	0	1	0	6	54	0	1	0	0
comp9421_c0_seq3	95.7	492	b18908 NZ_AFBP01000090 Parasutterella excrementihominis YIT 11859 DSM 21040	+	root; cellular organisms; Bacteria; Proteobacteria; Betaproteobacteria; Burkholderiales; Sutterellaceae; Parasutterella	19	0	0	0	1	0	0	4	0	14	0	0	0	6	0	0	0	0	0	0	0	0	0	0	0	0	0	0	0	0	0	0	0	0	0	0	0	0	0	1	0	0	0	0
comp9421_c0_seq7	84.5	554	b7950 DQ059426 Helicobacter pullorum ATCC 51801	+	root; cellular organisms; Bacteria; Proteobacteria; delta/epsilon subdivisions; Epsilonproteobacteria; Campylobacterales; Helicobacteraceae; Helicobacter	19	0	0	1	0	0	1	0	0	0	0	0	7	0	0	0	0	0	1	0	0	0	0	0	0	0	0	1	0	0	0	1	14	0	0	0	7	33	0	0	0	4	3	11
comp9439_c1_seq1	60.8	213	b4031 NC_003361 Chlamydophila caviae GPIC ATCC VR-813	+	root; cellular organisms; Bacteria; Chlamydiae/Verrucomicrobia group; Chlamydiae; Chlamydiae (class); Chlamydiales; Chlamydiaceae; Chlamydophila	19	0	0	0	0	0	0	0	0	0	0	0	1	3	1	0	0	0	0	0	1	0	0	0	0	0	0	0	1	0	0	2	1	1	0	0	0	0	1	0	0	0	2	0
comp9442_c0_seq4	77.4	555	b17984 NZ_ADDX01000027 Ruminococcaceae bacterium sp. D16	+	root; cellular organisms; Bacteria; Firmicutes; Clostridia; Clostridiales; Ruminococcaceae; unclassified Ruminococcaceae	19	0	0	0	0	0	0	0	0	0	0	1	0	0	1	0	0	0	0	0	0	0	0	0	0	0	1	0	0	0	0	0	1	0	0	0	0	0	0	0	1	2	0	0
comp9443_c5_seq2	92.4	237	b14160 NC_012781 Eubacterium rectale ATCC 33656	+	root; cellular organisms; Bacteria; Firmicutes; Clostridia; Clostridiales; Eubacteriaceae; Eubacterium	19	0	0	0	0	11	1	0	0	0	3	0	0	0	0	0	0	0	0	0	1	0	0	0	7	0	0	2	1	0	1	0	0	0	0	0	0	0	0	0	0	2	1	0
comp9465_c1_seq1	96.6	523	b14212 ACQL01000172 Actinobacillus minor NM305	+	root; cellular organisms; Bacteria; Proteobacteria; Gammaproteobacteria; Pasteurellales; Pasteurellaceae; Actinobacillus	19	0	0	0	0	0	0	0	0	0	0	0	1	0	0	0	0	0	0	1	0	0	0	0	0	0	0	0	0	0	0	0	1	0	0	3	0	1	0	0	101	0	0	0
comp1039_c0_seq1	83.8	569	b19571 ADCO01000347 Bilophila sp. 4_1_30	+	root; cellular organisms; Bacteria; Proteobacteria; delta/epsilon subdivisions; Deltaproteobacteria; Desulfovibrionales; Desulfovibrionaceae; Bilophila	18	0	0	0	1	0	0	0	0	0	0	0	0	1	0	0	0	0	2	0	0	0	0	0	0	0	0	0	0	0	0	0	0	0	1	0	0	0	0	0	1	1	1	0
comp5987_c0_seq1	67.5	316	b19676 AGFE01000018 Thermobacillus composti KWC4 DSM 18247	+	root; cellular organisms; Bacteria; Firmicutes; Bacilli; Bacillales; Paenibacillaceae; Thermobacillus	18	0	0	0	1	1	0	0	0	0	0	0	0	1	2	0	0	0	0	0	0	0	0	1	0	0	0	0	1	0	0	0	4	0	0	0	0	0	0	8	0	0	0	0
comp8267_c0_seq1	99.6	567	b10330 AAXB02000008 Dorea longicatena DSM 13814	+	root; cellular organisms; Bacteria; Firmicutes; Clostridia; Clostridiales; Clostridiaceae; Dorea	18	0	0	0	0	1	0	0	0	0	0	0	0	0	1	0	0	0	0	0	0	0	0	1	3	0	0	0	0	0	0	0	0	0	0	0	0	0	0	0	0	0	0	0
comp9159_c0_seq2	72.5	227	b10849 NZ_ABGD02000012 Anaerotruncus colihominis DSM17241	+	root; cellular organisms; Bacteria; Firmicutes; Clostridia; Clostridiales; Clostridiaceae; Anaerotruncus	18	0	0	1	1	0	0	0	0	0	0	0	0	0	0	0	0	0	2	0	2	0	0	2	2	0	0	0	2	0	0	0	0	0	0	0	0	2	0	0	0	1	0	0
comp9159_c0_seq6	79.5	402	b17663 AB547561 Barnesiella viscericola JCM 13660	+	root; cellular organisms; Bacteria; Bacteroidetes/Chlorobi group; Bacteroidetes; Bacteroidia; Bacteroidales; Porphyromonadaceae; Barnesiella	18	0	0	0	0	1	0	0	0	1	0	0	0	0	0	0	0	0	0	0	0	1	0	0	0	0	0	1	0	0	0	1	0	0	0	0	0	0	1	0	0	0	0	1
comp9274_c0_seq1	66.1	269	b20509 NC_016884 Sulfobacillus acidophilus DSM 10332	+	root; cellular organisms; Bacteria; Firmicutes; Clostridia; Clostridiales; Clostridiales incertae sedis; Clostridiales Family XVII. Incertae Sedis; Sulfobacillus	18	0	0	1	0	0	0	0	0	2	0	0	0	0	0	0	0	0	0	0	0	0	0	0	0	0	0	1	2	0	0	0	3	4	0	0	1	0	0	0	5	0	0	1
comp9287_c1_seq2	89.6	327	b17670 AB547568 Parabacteroides gordonii JCM 15724	+	root; cellular organisms; Bacteria; Bacteroidetes/Chlorobi group; Bacteroidetes; Bacteroidia; Bacteroidales; Porphyromonadaceae; Parabacteroides	18	0	0	0	0	0	9	0	0	0	2	0	0	6	2	0	0	0	0	0	0	0	0	1	0	0	0	0	1	0	3	0	0	0	0	0	0	0	0	0	0	0	0	0
comp9295_c0_seq1	74	552	b19924 ACZL01000012 Johnsonella ignava ATCC 51276	+	root; cellular organisms; Bacteria; Firmicutes; Clostridia; Clostridiales; Lachnospiraceae; Johnsonella	18	2	0	0	0	0	0	0	0	4	0	0	1	0	0	0	0	0	0	1	0	0	1	1	1	0	1	0	0	0	0	0	0	0	0	0	0	2	0	2	22	0	0	0
comp9296_c0_seq4	72.5	555	b14160 NC_012781 Eubacterium rectale ATCC 33656	+	root; cellular organisms; Bacteria; Firmicutes; Clostridia; Clostridiales; Eubacteriaceae; Eubacterium	18	0	0	1	0	1	0	0	0	10	0	0	1	0	0	0	0	0	0	0	4	0	0	0	0	0	0	0	0	0	0	0	0	0	1	1	0	1	0	0	0	1	0	0
comp9326_c0_seq1	72.4	283	b6855 AY691294 Ruminococcus bromii ATCC 27255	-	root; cellular organisms; Bacteria; Firmicutes; Clostridia; Clostridiales; Ruminococcaceae; Ruminococcus	18	0	0	0	0	0	0	0	0	4	0	0	1	0	0	0	0	0	0	1	4	0	0	0	0	0	0	0	1	0	0	0	0	0	0	0	0	0	0	0	6	0	0	0
comp9354_c0_seq2	67.9	397	b5489 AY596454 Cytophaga sp. FIRDI-133-V546	+	root; cellular organisms; cellular organisms; Bacteria; Bacteroidetes/Chlorobi group; Bacteroidetes; Sphingobacteria; Sphingobacteriales; Flexibacteraceae; Cytophaga	18	0	0	0	0	2	0	0	0	0	0	0	0	0	0	0	0	0	0	0	0	0	0	0	0	0	0	0	0	0	0	5	3	0	5	0	0	8	1	0	0	0	1	62
comp9356_c0_seq10	83.2	397	b6857 AY691296 Ruminococcus flavefaciens ATCC 19208	+	root; cellular organisms; Bacteria; Firmicutes; Clostridia; Clostridiales; Ruminococcaceae; Ruminococcus	18	2	0	0	0	0	0	0	0	3	0	0	6	0	0	0	0	0	0	0	0	0	0	0	0	0	0	0	0	1	1	0	0	0	0	0	1	0	0	0	8	0	0	0
comp9369_c0_seq2	69.3	296	b6811 AY691250 Eubacterium coprostanoligenes ATCC 51222	+	root; cellular organisms; Bacteria; Firmicutes; Clostridia; Clostridiales; Eubacteriaceae; Eubacterium	18	0	0	1	0	0	0	0	0	2	0	0	0	1	0	0	0	0	0	0	0	0	0	0	0	0	0	0	6	0	0	0	0	0	0	0	0	0	0	0	1	1	0	1
comp9485_c1_seq2	82.3	253	b16490 CP002400 Ethanoligenens harbinense YUAN-3	+	root; cellular organisms; Bacteria; Firmicutes; Clostridia; Clostridiales; Ruminococcaceae; Ethanoligenens	18	0	0	0	0	0	0	0	0	0	1	3	6	8	0	0	0	0	0	0	1	1	0	6	0	0	1	0	0	0	0	0	3	0	2	0	4	6	7	0	7	0	0	0
comp9494_c0_seq1	86.9	289	b14160 NC_012781 Eubacterium rectale ATCC 33656	+	root; cellular organisms; Bacteria; Firmicutes; Clostridia; Clostridiales; Eubacteriaceae; Eubacterium	18	0	0	0	1	4	0	0	1	0	1	0	0	0	0	0	2	0	1	0	0	0	1	0	0	0	0	2	1	0	0	0	1	0	1	0	2	0	0	0	0	0	0	0
comp6418_c0_seq1	82.4	528	b14160 NC_012781 Eubacterium rectale ATCC 33656	+	root; cellular organisms; Bacteria; Firmicutes; Clostridia; Clostridiales; Eubacteriaceae; Eubacterium	17	0	0	0	0	1	0	0	0	0	0	0	0	1	0	0	0	0	0	0	0	0	0	0	0	0	0	0	1	0	0	1	0	0	0	0	1	0	0	1	6	0	0	0
comp8929_c0_seq1	75.6	550	b19170 ACTO01000059 Lachnospiraceae bacterium 2_1_58FAA	+	root; cellular organisms; Bacteria; Firmicutes; Clostridia; Clostridiales; Lachnospiraceae; unclassified Lachnospiraceae	17	0	0	0	2	0	0	0	0	25	0	0	0	5	1	0	0	0	0	0	0	0	0	0	0	0	0	0	0	0	1	2	0	0	2	0	1	0	0	1	0	0	0	0
comp9062_c1_seq1	91.6	331	b17653 AB547570 Parabacteroides merdae JCM 9497	+	root; cellular organisms; Bacteria; Bacteroidetes/Chlorobi group; Bacteroidetes; Bacteroidia; Bacteroidales; Porphyromonadaceae; Parabacteroides	17	2	6	1	0	0	1	0	0	0	0	0	0	1	1	0	0	0	0	2	0	0	0	0	0	0	0	0	0	0	0	0	0	0	1	0	0	0	0	1	0	0	0	0
comp9160_c0_seq2	82.2	276	b13520 ACEP01000129 Eubacterium hallii DSM 3353	+	root; cellular organisms; Bacteria; Firmicutes; Clostridia; Clostridiales; Eubacteriaceae; Eubacterium	17	0	0	0	0	0	0	0	0	0	0	0	0	2	0	0	0	0	0	0	0	0	0	0	0	0	0	0	1	0	0	2	0	0	2	0	0	0	2	1	1	0	0	0
comp9236_c0_seq5	76	560	b17718 CP001810 Butyrivibrio proteoclasticus B316	+	root; cellular organisms; Bacteria; Firmicutes; Clostridia; Clostridiales; Lachnospiraceae; Butyrivibrio	17	0	0	0	1	1	0	0	0	0	0	0	0	1	0	0	0	0	0	0	0	0	0	0	0	0	0	0	0	0	0	0	0	0	2	0	0	1	0	1	0	0	1	4
comp9328_c0_seq2	78	366	b10849 NZ_ABGD02000012 Anaerotruncus colihominis DSM17241	+	root; cellular organisms; Bacteria; Firmicutes; Clostridia; Clostridiales; Clostridiaceae; Anaerotruncus	17	0	0	0	0	0	0	0	0	2	0	0	0	1	1	0	0	0	0	0	0	0	0	0	0	0	0	0	0	0	0	1	0	0	0	0	0	1	0	0	0	0	0	1
comp9352_c0_seq2	83.4	214	b6796 AY691235 Flavonifractor plautii ATCC 49531	+	root; cellular organisms; Bacteria; Firmicutes; Clostridia; Clostridiales; unclassified Clostridiales; Flavonifractor	17	0	0	0	0	0	0	0	0	0	0	0	0	2	1	0	0	0	0	0	0	0	0	0	0	0	0	0	0	0	0	1	1	0	1	0	2	0	1	0	1	0	0	0
comp9356_c0_seq1	77.7	382	b6857 AY691296 Ruminococcus flavefaciens ATCC 19208	+	root; cellular organisms; Bacteria; Firmicutes; Clostridia; Clostridiales; Ruminococcaceae; Ruminococcus	17	0	0	0	0	0	0	0	0	0	0	1	0	11	1	0	0	0	0	0	1	2	0	0	0	0	0	0	0	0	0	2	0	0	1	0	7	1	0	0	0	0	0	12
comp9421_c0_seq1	75.1	552	b6811 AY691250 Eubacterium coprostanoligenes ATCC 51222	+	root; cellular organisms; Bacteria; Firmicutes; Clostridia; Clostridiales; Eubacteriaceae; Eubacterium	17	0	0	0	3	0	0	0	0	0	0	1	1	0	1	0	0	0	0	0	1	0	0	0	0	0	0	0	0	0	0	0	1	0	0	0	0	2	0	0	2	0	0	0
comp9447_c5_seq1	67.4	317	b13626 NC_013729 Kribbella flavida DSM 17836	-	root; cellular organisms; Bacteria; Actinobacteria; Actinobacteria (class); Actinobacteridae; Actinomycetales; Propionibacterineae; Nocardioidaceae; Kribbella	17	0	0	0	0	0	0	3	0	0	0	1	0	0	0	0	0	0	0	0	1	0	0	0	0	0	0	0	3	0	0	0	0	4	0	0	0	0	0	0	8	0	0	4
comp9451_c0_seq4	74.9	486	b17984 NZ_ADDX01000027 Ruminococcaceae bacterium sp. D16	+	root; cellular organisms; Bacteria; Firmicutes; Clostridia; Clostridiales; Ruminococcaceae; unclassified Ruminococcaceae	17	0	0	0	0	0	0	0	0	0	0	1	0	5	0	0	0	0	0	0	0	0	0	0	0	0	0	0	0	0	0	1	10	0	1	0	1	20	0	0	0	0	0	1
comp8793_c0_seq1	84	250	b10849 NZ_ABGD02000012 Anaerotruncus colihominis DSM17241	-	root; cellular organisms; Bacteria; Firmicutes; Clostridia; Clostridiales; Clostridiaceae; Anaerotruncus	16	1	0	1	0	0	0	0	0	0	0	0	2	1	0	0	0	0	0	0	0	0	0	0	0	0	0	1	1	0	0	0	0	1	0	0	0	0	0	0	0	0	0	0
comp8889_c0_seq1	74.8	558	b17663 AB547561 Barnesiella viscericola JCM 13660	+	root; cellular organisms; Bacteria; Bacteroidetes/Chlorobi group; Bacteroidetes; Bacteroidia; Bacteroidales; Porphyromonadaceae; Barnesiella	16	0	0	0	0	0	0	0	0	0	0	0	0	0	0	0	0	0	0	0	1	0	0	0	0	0	0	0	0	0	0	0	0	1	0	0	1	1	0	0	2	0	0	0
comp8975_c0_seq1	99.8	551	b5833 AY691303 Streptococcus hyointestinalis ATCC 49169	+	root; cellular organisms; Bacteria; Firmicutes; Bacilli; Lactobacillales; Streptococcaceae; Streptococcus	16	2	0	2	0	0	1	0	0	0	4	1	4	0	0	0	0	0	0	0	0	0	0	0	0	0	0	1	2	0	0	0	0	0	0	0	0	0	0	0	0	0	0	0
comp9122_c0_seq1	71.8	552	b15924 ADFR01000007 Bulleidia extructa W 1219	+	root; cellular organisms; Bacteria; Firmicutes; Erysipelotrichi; Erysipelotrichales; Erysipelotrichaceae; Bulleidia	16	1	0	0	0	0	0	0	0	0	0	0	5	0	0	0	0	0	0	0	0	0	0	0	0	0	0	0	1	0	0	0	0	0	0	0	0	0	0	0	0	39	6	1
comp9198_c0_seq1	78.7	506	b6811 AY691250 Eubacterium coprostanoligenes ATCC 51222	+	root; cellular organisms; Bacteria; Firmicutes; Clostridia; Clostridiales; Eubacteriaceae; Eubacterium	16	0	0	0	0	0	0	0	0	0	0	0	0	0	1	0	0	0	0	0	3	0	0	0	0	0	0	0	1	0	0	0	0	0	0	0	1	1	0	0	0	10	1	0
comp9278_c2_seq2	83.8	315	b14160 NC_012781 Eubacterium rectale ATCC 33656	+	root; cellular organisms; Bacteria; Firmicutes; Clostridia; Clostridiales; Eubacteriaceae; Eubacterium	16	0	0	0	0	0	0	0	0	2	2	1	1	1	0	0	0	0	1	0	4	0	0	0	0	0	0	0	1	0	0	0	0	0	0	0	0	0	0	0	4	0	0	0
comp9313_c0_seq1	60.3	560	v5369 4108 Streptococcus devriesei CCUG 47155	+	root; cellular organisms; Bacteria; Firmicutes; Bacilli; Lactobacillales; Streptococcaceae; Streptococcus	16	0	0	0	0	0	0	0	0	0	0	0	2	20	16	0	0	0	0	0	0	0	1	2	0	0	0	0	0	0	0	0	1	1	0	0	0	0	0	0	0	0	0	1
comp9314_c0_seq1	78.4	430	b17984 NZ_ADDX01000027 Ruminococcaceae bacterium sp. D16	+	root; cellular organisms; Bacteria; Firmicutes; Clostridia; Clostridiales; Ruminococcaceae; unclassified Ruminococcaceae	16	0	0	0	0	0	0	0	0	2	0	0	0	1	0	0	0	0	0	0	0	2	0	1	0	0	0	0	1	0	0	0	0	1	1	0	1	0	0	0	0	3	0	0
comp9331_c0_seq6	83.5	500	b14505 NZ_ACCL02000002 Marvinbryantia formatexigens DSM 14469	+	root; cellular organisms; Bacteria; Firmicutes; Clostridia; Clostridiales; Lachnospiraceae; Marvinbryantia	16	0	0	2	0	0	0	1	0	4	0	0	0	0	1	0	0	0	0	0	0	0	2	1	0	1	0	0	0	0	2	0	0	0	0	0	0	0	1	0	0	0	0	0
comp9380_c1_seq3	84.6	219	b14162 NC_012778 Eubacterium eligens ATCC 27750	+	root; cellular organisms; Bacteria; Firmicutes; Clostridia; Clostridiales; Eubacteriaceae; Eubacterium	16	0	0	0	0	0	0	0	0	0	0	6	5	3	0	0	0	0	0	0	0	1	0	0	0	0	1	2	0	0	0	1	0	0	0	0	0	2	0	0	3	0	0	2
comp9413_c0_seq3	68.7	397	b6811 AY691250 Eubacterium coprostanoligenes ATCC 51222	+	root; cellular organisms; Bacteria; Firmicutes; Clostridia; Clostridiales; Eubacteriaceae; Eubacterium	16	0	0	5	0	0	0	0	0	0	0	0	4	4	0	0	0	0	0	0	0	1	0	0	0	0	0	0	0	0	0	0	0	0	0	0	0	0	0	0	0	0	0	1
comp9415_c0_seq2	75.5	489	b6796 AY691235 Flavonifractor plautii ATCC 49531	+	root; cellular organisms; Bacteria; Firmicutes; Clostridia; Clostridiales; unclassified Clostridiales; Flavonifractor	16	0	0	0	0	0	0	0	0	6	0	0	0	1	0	0	0	0	0	0	2	0	0	0	0	0	0	0	0	0	0	2	0	0	0	0	3	0	1	0	0	0	0	1
comp9415_c0_seq4	82.3	244	b10849 NZ_ABGD02000012 Anaerotruncus colihominis DSM17241	+	root; cellular organisms; Bacteria; Firmicutes; Clostridia; Clostridiales; Clostridiaceae; Anaerotruncus	16	0	0	1	0	0	0	2	0	0	0	0	0	1	0	0	0	0	0	0	0	0	0	0	0	0	0	0	3	0	0	0	0	0	0	0	0	0	0	0	0	1	0	0
comp9435_c0_seq4	74.8	552	b6855 AY691294 Ruminococcus bromii ATCC 27255	+	root; cellular organisms; Bacteria; Firmicutes; Clostridia; Clostridiales; Ruminococcaceae; Ruminococcus	16	0	0	0	0	0	0	0	0	0	0	0	0	3	5	0	0	0	0	0	0	0	0	0	1	0	0	2	0	2	0	4	2	0	0	0	0	0	1	14	1	0	0	1
comp9444_c0_seq5	84.1	349	b18605 NZ_ADLQ01000105 Clostridium symbiosum WAL-14163	+	root; cellular organisms; Bacteria; Firmicutes; Clostridia; Clostridiales; Clostridiaceae; Clostridium	16	0	0	1	0	0	0	0	0	1	0	0	1	0	0	0	0	0	0	0	0	0	0	0	0	0	1	0	0	0	0	0	0	0	0	0	0	0	0	0	1	0	0	3
comp9451_c0_seq2	72.3	327	b17984 NZ_ADDX01000027 Ruminococcaceae bacterium sp. D16	+	root; cellular organisms; Bacteria; Firmicutes; Clostridia; Clostridiales; Ruminococcaceae; unclassified Ruminococcaceae	16	2	0	0	0	0	0	0	0	0	0	0	0	0	0	0	0	0	10	0	0	0	0	1	0	0	0	0	37	0	0	0	0	0	0	0	0	0	0	0	1	5	0	0
comp9452_c1_seq1	59.9	290	b12422 EU790570 Erythromicrobium ramosum ATCC 700003	+	root; cellular organisms; Bacteria; Proteobacteria; Alphaproteobacteria; Sphingomonadales; Erythrobacteraceae	16	0	1	0	0	0	0	0	0	0	0	1	3	1	1	0	0	0	0	0	0	0	0	0	0	0	0	0	0	0	0	2	0	0	0	0	0	0	0	0	0	1	0	0
comp9466_c0_seq1	75.7	310	b6796 AY691235 Flavonifractor plautii ATCC 49531	+	root; cellular organisms; Bacteria; Firmicutes; Clostridia; Clostridiales; unclassified Clostridiales; Flavonifractor	16	0	0	0	1	0	0	0	0	1	0	0	3	0	0	0	0	0	0	0	0	0	4	0	0	0	0	1	2	0	0	0	1	1	0	0	0	0	0	0	0	0	0	1
comp9482_c3_seq4	82.6	218	b6796 AY691235 Flavonifractor plautii ATCC 49531	-	root; cellular organisms; Bacteria; Firmicutes; Clostridia; Clostridiales; unclassified Clostridiales; Flavonifractor	16	3	0	4	0	0	0	0	0	0	0	0	1	2	0	0	0	0	0	0	1	1	0	0	0	0	0	0	0	0	0	2	0	1	0	0	0	0	0	0	1	0	0	0
comp8881_c0_seq1	99.8	557	b17665 AB547563 Butyricimonas virosa JCM 15149	+	root; cellular organisms; Bacteria; Bacteroidetes/Chlorobi group; Bacteroidetes; Bacteroidia; Bacteroidales; Porphyromonadaceae; Butyricimonas	15	0	1	1	0	0	1	0	0	0	0	1	0	0	0	0	0	0	0	0	0	0	0	1	0	0	0	0	2	0	0	0	0	0	0	0	0	0	0	0	0	0	0	1
comp8900_c0_seq1	72.4	555	b17587 NZ_ABIZ01000001 Verrucomicrobium spinosum DSM 4136	+	root; cellular organisms; Bacteria; Chlamydiae/Verrucomicrobia group; Verrucomicrobia; Verrucomicrobiae; Verrucomicrobiales; Verrucomicrobiaceae; Verrucomicrobium	15	1	0	0	0	0	3	2	0	0	0	0	0	0	0	0	0	0	1	0	0	0	0	1	0	0	0	2	2	0	0	0	0	0	0	0	0	0	0	0	0	0	0	0
comp9211_c0_seq1	70.2	551	b5838 AY691308 Thermoanaerobacter thermocopriae ATCC 51646	+	root; cellular organisms; Bacteria; Firmicutes; Clostridia; Thermoanaerobacterales; Thermoanaerobacteraceae; Thermoanaerobacter	15	0	0	1	0	0	0	0	0	0	0	0	0	0	0	0	0	0	0	0	1	0	0	0	0	0	1	0	0	1	0	0	0	2	0	0	0	0	0	0	0	1	1	0
comp9227_c0_seq2	77.2	566	b17663 AB547561 Barnesiella viscericola JCM 13660	+	root; cellular organisms; Bacteria; Bacteroidetes/Chlorobi group; Bacteroidetes; Bacteroidia; Bacteroidales; Porphyromonadaceae; Barnesiella	15	2	0	0	0	0	0	0	0	0	0	0	0	0	0	0	0	0	0	0	0	0	0	0	0	0	0	0	0	0	8	0	0	0	1	1	0	0	0	1	3	0	0	0
comp9233_c0_seq3	98.2	557	b10411 AAXF02000053 Bacteroides ovatus ATCC 8483	+	root; cellular organisms; Bacteria; Bacteroidetes/Chlorobi group; Bacteroidetes; Bacteroidia; Bacteroidales; Bacteroidaceae; Bacteroides	15	0	0	0	0	0	0	0	0	1	0	0	0	0	0	0	0	0	0	0	0	0	0	0	0	0	0	0	0	0	0	0	0	0	1	0	0	0	0	0	0	0	0	0
comp9247_c2_seq3	75.9	323	b6854 AY691293 Ruminococcus albus ATCC 27210	+	root; cellular organisms; Bacteria; Firmicutes; Clostridia; Clostridiales; Ruminococcaceae; Ruminococcus	15	0	0	0	1	0	0	0	0	3	0	0	0	1	0	0	0	0	0	0	1	0	0	1	0	0	1	0	0	0	0	0	0	0	1	0	2	0	0	0	1	0	0	0
comp9278_c1_seq1	83.2	321	b10644 ABCC02000057 Clostridium bolteae ATCC BAA-613	+	root; cellular organisms; Bacteria; Firmicutes; Clostridia; Clostridiales; Clostridiaceae; Clostridium	15	0	0	0	0	0	0	0	0	1	0	0	1	1	0	0	0	0	0	0	0	0	0	0	1	0	0	0	1	0	0	0	0	0	0	0	0	1	1	0	0	0	0	0
comp9292_c1_seq2	76.6	556	b20411 NZ_AGWI01000027 Eubacterium infirmum F0142	+	root; cellular organisms; Bacteria; Firmicutes; Clostridia; Clostridiales; Clostridiales incertae sedis; Clostridiales Family XIII. Incertae Sedis	15	0	0	0	0	0	0	0	0	0	0	0	0	0	0	0	0	0	0	1	0	0	0	0	5	0	2	0	0	0	0	3	0	0	2	13	0	0	0	0	1	0	0	0
comp9294_c1_seq4	71.7	473	b17984 NZ_ADDX01000027 Ruminococcaceae bacterium sp. D16	+	root; cellular organisms; Bacteria; Firmicutes; Clostridia; Clostridiales; Ruminococcaceae; unclassified Ruminococcaceae	15	0	0	0	0	0	0	0	0	0	0	0	1	27	0	0	0	2	0	1	0	0	0	0	0	0	0	0	1	0	0	0	0	0	0	0	0	0	32	0	0	0	2	3
comp9302_c0_seq2	74.7	447	b21125 NZ_CAEG01000015 Alistipes sp. JC136 P148	+	root; cellular organisms; Bacteria; Bacteroidetes/Chlorobi group; Bacteroidetes; Bacteroidia; Bacteroidales; Rikenellaceae; Alistipes	15	0	0	0	0	0	0	0	0	0	0	1	1	1	0	0	0	0	0	0	0	0	0	0	0	0	0	0	0	0	0	1	0	0	0	0	0	0	0	1	1	0	0	1
comp9325_c1_seq2	83.3	261	b14505 NZ_ACCL02000002 Marvinbryantia formatexigens DSM 14469	+	root; cellular organisms; Bacteria; Firmicutes; Clostridia; Clostridiales; Lachnospiraceae; Marvinbryantia	15	1	0	2	0	1	0	0	0	1	0	0	0	1	0	0	0	0	0	0	0	0	0	0	2	0	0	0	0	0	0	0	0	0	0	0	0	0	15	0	0	0	0	2
comp9330_c1_seq6	68.6	393	b3382 AY123730 Erysipelothrix tonsillarum ATCC 43339	+	root; cellular organisms; Bacteria; Firmicutes; Mollicutes; Anaeroplasmatales; Genera incertae sedis; Erysipelotrichaceae	15	0	0	0	0	1	0	0	1	0	0	0	0	0	0	0	0	0	0	0	0	2	0	0	0	0	0	0	0	0	0	1	0	0	0	0	2	0	0	0	0	0	0	0
comp9333_c0_seq2	65.7	552	b13608 CP001734 Desulfohalobium retbaense DSM 5692	+	root; cellular organisms; Bacteria; Proteobacteria; delta/epsilon subdivisions; Deltaproteobacteria; Desulfovibrionales; Desulfohalobiaceae; Desulfohalobium	15	0	0	0	0	0	0	0	0	0	0	0	0	0	0	0	0	0	2	0	0	0	0	0	0	0	0	0	18	0	0	0	1	0	0	0	1	4	0	3	0	0	0	2
comp9356_c0_seq3	72	469	b6830 AY691269 Oxobacter pfennigii ATCC 43583	+	root; cellular organisms; Bacteria; Firmicutes; Clostridia; Clostridiales; Clostridiaceae	15	0	0	0	0	0	0	0	0	0	0	0	1	0	0	0	0	0	0	0	0	0	0	0	0	0	0	0	2	2	0	0	0	0	0	0	0	0	0	0	0	2	0	0
comp9356_c0_seq6	90.3	320	b16655 FP929044 Eubacterium siraeum 70/3	+	root; cellular organisms; Bacteria; Firmicutes; Clostridia; Clostridiales; Eubacteriaceae; Eubacterium	15	0	0	1	0	0	0	0	0	0	0	1	0	0	0	0	0	0	1	0	0	0	0	0	0	0	0	0	1	0	0	0	0	1	0	0	0	0	0	0	0	1	0	0
comp9367_c4_seq7	81.8	560	b6817 AY691256 Eubacterium ventriosum ATCC 27560	+	root; cellular organisms; Bacteria; Firmicutes; Clostridia; Clostridiales; Eubacteriaceae; Eubacterium	15	0	0	0	0	4	0	0	0	0	23	0	0	1	0	4	0	0	0	0	121	0	0	0	0	4	96	0	0	0	1	11	0	0	0	0	0	0	0	0	0	0	0	0
comp9372_c1_seq2	68.7	555	b19676 AGFE01000018 Thermobacillus composti KWC4 DSM 18247	+	root; cellular organisms; Bacteria; Firmicutes; Bacilli; Bacillales; Paenibacillaceae; Thermobacillus	15	0	0	0	0	0	0	0	0	0	0	0	0	1	7	0	0	0	0	0	0	0	0	0	7	0	0	0	0	0	0	0	0	0	25	0	0	0	1	0	0	0	0	0
comp9402_c1_seq5	67.1	553	b10849 NZ_ABGD02000012 Anaerotruncus colihominis DSM17241	+	root; cellular organisms; Bacteria; Firmicutes; Clostridia; Clostridiales; Clostridiaceae; Anaerotruncus	15	0	0	0	0	0	0	0	0	0	2	1	0	7	3	0	0	0	0	0	5	2	0	0	0	0	0	0	0	0	0	1	0	0	0	0	0	0	0	0	0	0	0	0
comp9416_c1_seq2	76.3	211	b10849 NZ_ABGD02000012 Anaerotruncus colihominis DSM17241	+	root; cellular organisms; Bacteria; Firmicutes; Clostridia; Clostridiales; Clostridiaceae; Anaerotruncus	15	0	0	0	0	0	0	0	0	0	0	0	1	3	1	0	2	0	0	0	0	0	0	0	0	0	0	0	0	0	1	0	0	0	0	0	0	0	0	0	2	0	0	1
comp9450_c0_seq3	72.2	567	b6830 AY691269 Oxobacter pfennigii ATCC 43583	+	root; cellular organisms; Bacteria; Firmicutes; Clostridia; Clostridiales; Clostridiaceae	15	0	0	0	0	0	0	0	0	0	0	1	0	1	0	2	0	0	0	0	1	0	0	0	1	0	0	0	0	0	1	0	0	0	0	0	0	0	0	0	0	0	0	0
comp9479_c0_seq5	80.1	564	b19170 ACTO01000059 Lachnospiraceae bacterium 2_1_58FAA	+	root; cellular organisms; Bacteria; Firmicutes; Clostridia; Clostridiales; Lachnospiraceae; unclassified Lachnospiraceae	15	0	0	3	0	0	0	0	0	1	0	0	1	0	0	0	0	0	3	0	1	0	0	0	0	0	1	0	3	0	0	0	1	0	0	0	2	0	0	0	0	0	0	2
comp9485_c3_seq1	70	558	b19742 ADLD01000009 Alistipes indistinctus YIT 12060	+	root; cellular organisms; Bacteria; Bacteroidetes/Chlorobi group; Bacteroidetes; Bacteroidia; Bacteroidales; Rikenellaceae; Alistipes	15	0	0	0	0	0	0	0	0	0	0	0	0	0	0	0	0	0	1	0	0	0	0	0	0	0	0	0	1	0	0	0	1	0	0	0	0	3	0	0	0	0	0	0
comp9494_c0_seq9	99.2	375	b14162 NC_012778 Eubacterium eligens ATCC 27750	+	root; cellular organisms; Bacteria; Firmicutes; Clostridia; Clostridiales; Eubacteriaceae; Eubacterium	15	0	0	0	1	0	0	0	0	0	0	0	0	0	0	0	0	0	0	0	0	0	0	0	0	0	1	1	0	0	1	0	1	1	2	0	0	0	0	0	0	1	0	0
comp10759_c0_seq1	73.2	252	b20414 NZ_AGRZ01000067 Spirochaeta africana DSM 8902	-	root; cellular organisms; Bacteria; Spirochaetes; Spirochaetia; Spirochaetales; Spirochaetaceae; Spirochaeta	14	0	0	2	0	0	0	0	0	8	0	0	1	5	1	0	0	0	0	0	0	0	1	7	0	0	0	0	0	0	0	0	0	0	0	0	0	0	0	0	0	0	0	0
comp8785_c0_seq1	99.6	263	b17653 AB547570 Parabacteroides merdae JCM 9497	+	root; cellular organisms; Bacteria; Bacteroidetes/Chlorobi group; Bacteroidetes; Bacteroidia; Bacteroidales; Porphyromonadaceae; Parabacteroides	14	1	0	1	0	0	1	0	0	1	0	2	0	0	0	0	0	0	0	0	0	0	0	0	0	0	0	0	0	0	0	0	0	0	0	0	0	0	0	0	0	0	0	0
comp9097_c0_seq1	73.3	558	b17670 AB547568 Parabacteroides gordonii JCM 15724	+	root; cellular organisms; Bacteria; Bacteroidetes/Chlorobi group; Bacteroidetes; Bacteroidia; Bacteroidales; Porphyromonadaceae; Parabacteroides	14	0	0	0	0	0	0	0	0	0	0	0	0	0	0	1	0	0	0	0	0	1	0	0	0	8	0	0	0	1	2	4	0	1	0	4	0	0	0	0	0	0	0	0
comp9154_c2_seq8	75.5	405	b10849 NZ_ABGD02000012 Anaerotruncus colihominis DSM17241	+	root; cellular organisms; Bacteria; Firmicutes; Clostridia; Clostridiales; Clostridiaceae; Anaerotruncus	14	1	1	0	0	0	0	0	0	0	0	0	2	1	0	0	0	0	0	0	0	0	0	0	0	0	0	9	0	1	0	0	3	2	0	0	0	0	1	0	0	0	0	0
comp9194_c0_seq3	78.4	220	b10849 NZ_ABGD02000012 Anaerotruncus colihominis DSM17241	+	root; cellular organisms; Bacteria; Firmicutes; Clostridia; Clostridiales; Clostridiaceae; Anaerotruncus	14	0	0	0	0	0	0	0	0	0	0	0	0	0	1	0	0	0	0	0	0	0	0	0	0	0	0	0	0	0	0	0	0	0	0	0	2	0	0	0	1	0	0	0
comp9241_c0_seq2	72.9	400	b6811 AY691250 Eubacterium coprostanoligenes ATCC 51222	+	root; cellular organisms; Bacteria; Firmicutes; Clostridia; Clostridiales; Eubacteriaceae; Eubacterium	14	0	0	0	0	0	0	0	0	0	0	0	0	0	0	0	0	0	0	0	2	0	0	0	0	0	0	0	0	0	0	0	0	0	0	0	1	0	0	0	1	0	2	1
comp9247_c0_seq1	64.5	261	b6857 AY691296 Ruminococcus flavefaciens ATCC 19208	+	root; cellular organisms; Bacteria; Firmicutes; Clostridia; Clostridiales; Ruminococcaceae; Ruminococcus	14	0	0	0	0	1	0	0	0	0	3	0	0	0	0	0	0	0	0	0	44	0	0	0	0	1	0	0	0	0	8	1	34	0	0	2	36	50	0	0	140	0	0	0
comp9254_c0_seq1	72.5	528	b6854 AY691293 Ruminococcus albus ATCC 27210	-	root; cellular organisms; Bacteria; Firmicutes; Clostridia; Clostridiales; Ruminococcaceae; Ruminococcus	14	0	0	5	0	0	0	0	0	3	0	1	0	4	0	0	0	0	0	0	5	0	0	1	0	0	2	0	0	0	0	0	0	1	0	0	0	1	0	0	0	0	0	0
comp9258_c1_seq3	78.5	495	b17663 AB547561 Barnesiella viscericola JCM 13660	+	root; cellular organisms; Bacteria; Bacteroidetes/Chlorobi group; Bacteroidetes; Bacteroidia; Bacteroidales; Porphyromonadaceae; Barnesiella	14	0	0	0	0	0	0	0	0	130	0	0	0	0	1	0	0	0	0	0	0	0	0	0	0	2	0	0	1	0	0	0	0	1	2	0	0	0	0	0	3	0	0	0
comp9278_c0_seq1	61.2	204	b23352 NZ_CAQJ01000007 Nitrospina gracilis 3/211	+	root; cellular organisms; Bacteria; Nitrospinae; Nitrospinia; Nitrospinales; Nitrospinaceae; Nitrospina	14	0	0	0	0	1	1	0	0	0	0	1	0	0	0	0	0	8	0	0	0	2	0	0	0	0	0	0	0	0	0	0	0	0	0	0	1	0	0	0	1	0	1	0
comp9278_c1_seq3	81	232	b14160 NC_012781 Eubacterium rectale ATCC 33656	+	root; cellular organisms; Bacteria; Firmicutes; Clostridia; Clostridiales; Eubacteriaceae; Eubacterium	14	0	1	0	0	0	0	0	0	0	0	1	0	0	0	0	1	0	0	1	0	0	0	0	1	0	0	0	0	0	0	1	0	0	0	0	0	0	0	0	0	0	0	0
comp9343_c1_seq1	81.1	254	b6857 AY691296 Ruminococcus flavefaciens ATCC 19208	+	root; cellular organisms; Bacteria; Firmicutes; Clostridia; Clostridiales; Ruminococcaceae; Ruminococcus	14	0	0	1	0	0	0	0	0	0	2	0	0	2	0	0	0	0	0	0	0	0	1	0	0	0	0	0	0	0	1	1	0	0	2	0	0	0	0	0	0	0	0	0
comp9356_c0_seq5	94	542	b16655 FP929044 Eubacterium siraeum 70/3	+	root; cellular organisms; Bacteria; Firmicutes; Clostridia; Clostridiales; Eubacteriaceae; Eubacterium	14	0	0	0	0	0	0	0	0	2	0	3	0	0	0	0	0	0	0	0	0	0	0	0	1	0	0	0	1	0	1	0	0	0	0	0	1	0	0	0	7	1	0	0
comp9367_c4_seq4	85.9	524	b10641 ABEY02000031 Coprococcus eutactus ATCC 27759	+	root; cellular organisms; Bacteria; Firmicutes; Clostridia; Clostridiales; Lachnospiraceae; Coprococcus	14	0	0	0	0	1	0	0	0	1	1	0	0	0	0	0	0	0	0	0	1	0	0	0	3	0	0	0	2	0	0	0	0	0	1	0	0	0	0	0	0	0	0	0
comp9418_c0_seq1	67.7	269	b21564 NZ_AJJM01000098 Streptomyces somaliensis DSM 40738	+	root; cellular organisms; Bacteria; Actinobacteria; Actinobacteria; Actinobacteridae; Actinomycetales; Streptomycineae; Streptomycetaceae; Streptomyces	14	1	0	0	0	0	0	0	0	0	1	0	1	1	0	1	0	0	0	0	0	0	0	0	0	0	1	0	0	0	0	0	0	1	0	0	0	0	0	0	0	0	0	0
comp9418_c0_seq2	81	246	b6796 AY691235 Flavonifractor plautii ATCC 49531	+	root; cellular organisms; Bacteria; Firmicutes; Clostridia; Clostridiales; unclassified Clostridiales; Flavonifractor	14	0	0	0	0	1	0	0	0	0	0	0	0	5	0	0	0	0	0	0	5	0	0	0	0	0	0	0	0	0	0	0	0	1	0	0	1	0	1	0	5	1	0	0
comp9420_c0_seq1	82	206	b10849 NZ_ABGD02000012 Anaerotruncus colihominis DSM17241	+	root; cellular organisms; Bacteria; Firmicutes; Clostridia; Clostridiales; Clostridiaceae; Anaerotruncus	14	0	0	0	0	0	0	0	0	5	0	1	0	2	0	0	0	0	0	0	1	0	0	0	0	0	1	1	0	0	0	0	0	0	0	0	0	0	0	0	0	1	0	0
comp9442_c0_seq8	75.6	471	b17984 NZ_ADDX01000027 Ruminococcaceae bacterium sp. D16	+	root; cellular organisms; Bacteria; Firmicutes; Clostridia; Clostridiales; Ruminococcaceae; unclassified Ruminococcaceae	14	0	0	1	0	1	0	0	0	0	0	0	0	0	0	0	0	0	0	0	0	2	1	0	0	0	0	0	0	0	0	0	0	0	1	0	1	0	1	0	12	0	0	0
comp9443_c2_seq1	71.2	377	b17984 NZ_ADDX01000027 Ruminococcaceae bacterium sp. D16	+	root; cellular organisms; Bacteria; Firmicutes; Clostridia; Clostridiales; Ruminococcaceae; unclassified Ruminococcaceae	14	0	0	0	0	0	0	0	0	0	0	3	2	3	1	0	0	0	0	0	0	2	5	0	0	0	0	0	0	0	0	0	0	0	0	0	0	0	1	1	0	0	0	3
comp9494_c0_seq3	98.6	291	b16677 NZ_ABWN01000034 Butyrivibrio crossotus DSM 2876	+	root; cellular organisms; Bacteria; Firmicutes; Clostridia; Clostridiales; Lachnospiraceae; Butyrivibrio	14	0	13	0	0	0	0	0	3	0	0	1	0	0	0	0	0	0	0	1	1	0	0	0	0	0	0	0	1	0	0	0	0	0	0	0	2	0	0	0	0	1	0	0
comp3244_c0_seq1	72.7	315	b6855 AY691294 Ruminococcus bromii ATCC 27255	-	root; cellular organisms; Bacteria; Firmicutes; Clostridia; Clostridiales; Ruminococcaceae; Ruminococcus	13	0	0	0	0	0	0	0	0	0	0	0	0	0	0	0	0	0	0	0	0	2	0	0	0	0	0	0	1	0	0	0	0	0	0	0	0	2	0	0	0	0	1	0
comp8590_c0_seq1	75.8	570	b11968 NZ_ABIY01000087 Bacteroides coprocola DSM 17136	+	root; cellular organisms; Bacteria; Bacteroidetes/Chlorobi group; Bacteroidetes; Bacteroidia; Bacteroidales; Bacteroidaceae; Bacteroides	13	0	0	0	0	0	0	1	0	0	2	0	0	0	0	0	0	0	0	0	0	0	2	0	0	0	0	1	1	0	0	1	0	0	0	1	0	0	0	0	0	0	0	0
comp8636_c0_seq1	72.6	564	b6817 AY691256 Eubacterium ventriosum ATCC 27560	+	root; cellular organisms; Bacteria; Firmicutes; Clostridia; Clostridiales; Eubacteriaceae; Eubacterium	13	0	0	0	0	0	0	0	0	0	0	0	0	1	0	0	0	0	0	0	0	0	0	0	1	0	0	0	0	0	0	0	0	0	1	0	0	0	0	0	1	1	0	0
comp8798_c0_seq1	85.5	558	b17652 AB547571 Paraprevotella clara JCM 14859	-	root; cellular organisms; Bacteria; Bacteroidetes/Chlorobi group; Bacteroidetes; Bacteroidia; Bacteroidales; Prevotellaceae; Paraprevotella	13	0	0	0	0	0	0	0	0	0	3	0	0	0	0	0	1	0	0	0	0	0	0	0	0	1	1	35	1	0	3	0	0	0	0	0	0	0	0	0	0	0	0	0
comp8864_c0_seq1	77.4	234	b6817 AY691256 Eubacterium ventriosum ATCC 27560	-	root; cellular organisms; Bacteria; Firmicutes; Clostridia; Clostridiales; Eubacteriaceae; Eubacterium	13	0	0	1	0	0	0	0	0	0	0	0	0	0	0	0	0	0	0	1	0	0	0	0	0	0	0	1	0	0	8	0	0	0	2	0	0	0	0	0	0	0	0	0
comp9062_c1_seq4	85.8	331	b17670 AB547568 Parabacteroides gordonii JCM 15724	+	root; cellular organisms; Bacteria; Bacteroidetes/Chlorobi group; Bacteroidetes; Bacteroidia; Bacteroidales; Porphyromonadaceae; Parabacteroides	13	0	0	0	0	0	17	1	0	0	1	0	0	0	0	0	0	0	0	0	0	0	0	0	0	0	0	0	1	0	1	0	0	0	0	0	0	0	0	0	1	0	0	0
comp9069_c0_seq3	71.6	500	b19924 ACZL01000012 Johnsonella ignava ATCC 51276	+	root; cellular organisms; Bacteria; Firmicutes; Clostridia; Clostridiales; Lachnospiraceae; Johnsonella	13	0	0	0	1	0	0	0	0	0	1	0	0	0	0	0	0	0	0	0	0	0	0	0	0	0	2	0	0	0	0	0	1	0	0	0	2	1	0	0	0	0	1	0
comp9131_c0_seq2	83	552	b18126 AEKL01000002 Lactobacillus oris PB013-T2-3	+	root; cellular organisms; Bacteria; Firmicutes; Bacilli; Lactobacillales; Lactobacillaceae; Lactobacillus	13	0	0	3	0	0	0	0	0	0	0	0	0	1	0	0	0	0	1	0	0	0	0	0	0	0	0	0	0	0	0	0	0	0	0	0	0	0	0	0	3	0	0	0
comp9235_c0_seq1	69.6	345	b19666 NC_016048 Oscillibacter valericigenes Sjm18-20 DSM 18026	+	root; cellular organisms; Bacteria; Firmicutes; Clostridia; Clostridiales; Oscillospiraceae; Oscillibacter	13	0	0	1	0	0	0	0	0	0	0	0	0	0	0	0	0	0	2	0	1	0	1	0	0	0	0	0	1	0	0	0	0	1	0	0	0	0	0	0	0	0	0	0
comp9242_c0_seq1	80.6	552	b18394 ACWN01000067 Eggerthella sp. 1_3_56FAA	+	root; cellular organisms; Bacteria; Actinobacteria; Actinobacteria (class); Coriobacteridae; Coriobacteriales; Coriobacterineae; Coriobacteriaceae; Eggerthella	13	0	0	0	0	0	0	0	0	0	0	0	0	2	0	0	0	0	0	0	3	0	0	1	0	0	0	0	0	0	0	0	0	0	0	0	0	0	0	0	2	0	0	0
comp9278_c1_seq4	80.9	277	b18171 AEOA01000015 Eubacterium cellulosolvens strain 6 ATCC 43171	+	root; cellular organisms; Bacteria; Firmicutes; Clostridia; Clostridiales; Eubacteriaceae; Eubacterium	13	0	0	0	0	0	0	0	0	0	0	0	0	0	0	0	0	0	0	1	0	0	0	0	3	0	0	0	0	0	0	0	0	0	0	0	0	1	0	0	0	0	0	1
comp9296_c0_seq2	75.1	299	b6855 AY691294 Ruminococcus bromii ATCC 27255	+	root; cellular organisms; Bacteria; Firmicutes; Clostridia; Clostridiales; Ruminococcaceae; Ruminococcus	13	0	0	0	0	0	0	0	0	0	0	0	0	3	0	0	0	0	0	0	0	0	0	0	0	1	1	0	0	0	0	0	1	0	0	0	1	0	1	0	3	0	0	0
comp9305_c1_seq5	86.1	281	b6801 AY691240 Clostridium scindens ATCC 35704	-	root; cellular organisms; Bacteria; Firmicutes; Clostridia; Clostridiales; Clostridiaceae; Clostridium	13	0	0	0	0	0	0	0	0	0	0	0	1	0	0	0	0	0	4	0	0	0	0	0	0	0	0	0	3	0	0	0	0	0	1	0	0	0	0	1	0	0	0	0
comp9312_c1_seq3	79.7	324	b6854 AY691293 Ruminococcus albus ATCC 27210	+	root; cellular organisms; Bacteria; Firmicutes; Clostridia; Clostridiales; Ruminococcaceae; Ruminococcus	13	0	0	0	0	0	0	0	0	0	0	0	0	0	0	0	0	0	0	0	0	0	0	0	0	0	0	3	0	0	1	0	0	0	5	0	0	0	0	1	0	0	0	0
comp9352_c0_seq1	84.3	205	b6796 AY691235 Flavonifractor plautii ATCC 49531	+	root; cellular organisms; Bacteria; Firmicutes; Clostridia; Clostridiales; unclassified Clostridiales; Flavonifractor	13	0	0	0	0	0	0	0	0	1	0	0	0	0	0	0	0	0	0	0	3	1	0	0	0	0	0	1	0	0	0	0	0	0	1	0	0	0	0	0	0	7	1	0
comp9367_c4_seq8	80.3	327	b12769 NZ_ABVQ01000035 [Bacteroides] pectinophilus ATCC 43243	+	root; cellular organisms; Bacteria; Firmicutes; Clostridia; Clostridiales; unclassified Clostridiales; [Bacteroides] pectinophilus	13	0	0	0	0	0	0	0	0	0	0	0	0	0	0	0	0	0	0	0	0	0	0	1	0	0	0	0	0	0	0	0	0	0	0	0	3	0	0	0	0	0	2	0
comp9370_c0_seq2	70.6	560	b16655 FP929044 Eubacterium siraeum 70/3	-	root; cellular organisms; Bacteria; Firmicutes; Clostridia; Clostridiales; Eubacteriaceae; Eubacterium	13	0	0	6	0	0	0	0	0	0	0	0	0	0	0	0	0	0	0	0	3	0	0	0	0	0	0	0	0	0	0	0	0	0	0	0	0	0	0	0	0	0	0	2
comp9372_c1_seq3	71.2	356	b14182 NZ_ACLA01000020 Selenomonas flueggei ATCC 43531	+	root; cellular organisms; Bacteria; Firmicutes; Clostridia; Clostridiales; Veillonellaceae; Selenomonas	13	0	0	0	0	0	0	0	0	8	0	0	0	3	0	0	0	0	0	0	0	0	0	0	0	0	1	0	0	0	0	0	4	0	0	0	1	3	0	0	0	0	0	0
comp9373_c1_seq2	67	284	b20207 AGCJ01000042 Anaeroglobus geminatus F0357	+	root; cellular organisms; Bacteria; Firmicutes; Negativicutes; Selenomonadales; Veillonellaceae; Anaeroglobus	13	1	0	0	0	0	0	0	0	0	0	0	0	0	0	0	0	0	0	0	2	0	0	0	1	0	0	0	0	0	0	0	0	0	0	0	0	0	0	0	4	0	0	0
comp9418_c0_seq3	83.4	265	b6796 AY691235 Flavonifractor plautii ATCC 49531	+	root; cellular organisms; Bacteria; Firmicutes; Clostridia; Clostridiales; unclassified Clostridiales; Flavonifractor	13	0	0	0	0	0	0	0	0	0	0	0	0	1	1	0	0	0	0	0	0	0	0	0	0	0	0	2	0	0	0	0	0	0	1	0	2	0	0	0	3	1	0	0
comp9421_c0_seq4	83.1	259	b6811 AY691250 Eubacterium coprostanoligenes ATCC 51222	+	root; cellular organisms; Bacteria; Firmicutes; Clostridia; Clostridiales; Eubacteriaceae; Eubacterium	13	0	0	0	0	0	0	0	0	0	0	1	1	0	0	0	0	0	0	0	0	0	0	0	0	0	0	0	0	0	0	0	0	0	0	0	0	0	3	1	2	1	0	0
comp9423_c0_seq1	62.8	560	b3366 AY123680 Anaerococcus vaginalis ATCC 51170	+	root; cellular organisms; Bacteria; Firmicutes; Clostridia; Clostridiales; Clostridiales incertae sedis; Clostridiales Family XI. Incertae Sedis; Anaerococcus	13	0	0	0	0	0	0	1	0	8	0	0	0	0	0	0	0	0	5	0	0	0	0	0	0	0	0	0	9	0	0	0	0	0	1	0	0	0	1	0	2	0	0	0
comp9424_c0_seq1	75.6	465	b6797 AY691236 Clostridium polysaccharolyticum ATCC 33142	+	root; cellular organisms; Bacteria; Firmicutes; Clostridia; Clostridiales; Clostridiaceae; Clostridium	13	0	0	0	0	0	0	0	0	0	0	0	0	0	0	0	0	0	0	0	0	0	0	0	0	0	0	0	0	0	0	0	0	0	0	0	0	2	0	0	1	4	0	0
comp9437_c4_seq2	77.6	297	b10849 NZ_ABGD02000012 Anaerotruncus colihominis DSM17241	+	root; cellular organisms; Bacteria; Firmicutes; Clostridia; Clostridiales; Clostridiaceae; Anaerotruncus	13	1	0	0	1	0	0	0	0	0	0	1	0	2	1	0	0	0	0	0	0	0	0	6	0	0	0	0	0	0	0	0	0	2	0	0	0	0	0	0	5	0	0	2
comp9439_c0_seq1	87.4	269	b6811 AY691250 Eubacterium coprostanoligenes ATCC 51222	+	root; cellular organisms; Bacteria; Firmicutes; Clostridia; Clostridiales; Eubacteriaceae; Eubacterium	13	0	0	0	0	0	0	0	0	0	0	1	0	0	1	0	0	0	0	0	4	1	0	0	1	0	0	0	0	0	0	0	0	1	0	0	0	0	0	0	0	0	0	0
comp444_c0_seq1	64.5	205	b13747 CP001727 Alicyclobacillus acidocaldarius subsp. acidocaldarius DSM 446	+	root; cellular organisms; Bacteria; Firmicutes; Bacilli; Bacillales; Alicyclobacillaceae; Alicyclobacillus	12	0	0	0	0	0	1	0	0	2	0	1	0	0	0	0	0	5	0	0	2	0	0	0	1	0	0	0	0	0	1	0	0	0	0	0	0	0	0	0	0	0	0	0
comp8638_c0_seq1	76.1	555	b17552 CP002116 Spirochaeta smaragdinae DSM 11293	+	root; cellular organisms; Bacteria; Spirochaetes; Spirochaetes (class); Spirochaetales; Spirochaetaceae; Spirochaeta	12	0	0	0	0	0	0	0	0	0	0	0	0	0	0	0	0	0	2	0	0	1	0	0	0	0	0	0	0	0	0	0	0	0	0	0	0	0	0	0	5	1	1	1
comp8974_c0_seq1	69.4	318	b21555 CANI01000006 Rhizobium mesoamericanum STM3625	+	root; cellular organisms; Bacteria; Proteobacteria; Alphaproteobacteria; Rhizobiales; Rhizobiaceae; Rhizobium/Agrobacterium group; Rhizobium	12	1	0	0	0	0	0	0	0	0	0	0	0	0	0	0	0	0	0	0	1	0	0	0	0	0	0	0	0	0	0	0	0	0	0	0	4	4	0	0	0	0	0	0
comp8991_c0_seq1	70.2	554	b19676 AGFE01000018 Thermobacillus composti KWC4 DSM 18247	-	root; cellular organisms; Bacteria; Firmicutes; Bacilli; Bacillales; Paenibacillaceae; Thermobacillus	12	0	0	0	0	0	0	0	0	3	0	0	0	0	0	0	0	0	0	0	1	0	0	0	0	0	0	0	0	2	0	0	2	0	0	0	1	5	0	0	0	0	0	0
comp9133_c1_seq2	65.2	555	b5832 AY691302 Selenomonas ruminantium subsp. ruminantium ATCC 12561	+	root; cellular organisms; Bacteria; Firmicutes; Clostridia; Clostridiales; Veillonellaceae; Selenomonas	12	0	0	0	0	0	0	0	0	0	0	0	0	0	0	0	0	0	0	0	15	0	0	1	0	0	0	0	0	0	0	0	0	9	0	0	0	0	0	2	0	2	1	3
comp9162_c0_seq3	75.3	497	b19666 NC_016048 Oscillibacter valericigenes Sjm18-20 DSM 18026	+	root; cellular organisms; Bacteria; Firmicutes; Clostridia; Clostridiales; Oscillospiraceae; Oscillibacter	12	0	0	0	0	0	0	0	0	0	0	0	0	1	0	2	1	0	0	0	0	0	0	0	0	0	0	0	1	0	0	0	0	0	0	0	0	0	0	0	7	0	0	0
comp9202_c1_seq4	72.1	484	b12773 NZ_ABYI01000063 Clostridium hylemonae DSM 15053	+	root; cellular organisms; Bacteria; Firmicutes; Clostridia; Clostridiales; Clostridiaceae; Clostridium	12	0	1	1	0	0	0	0	0	0	0	0	0	0	0	0	0	0	0	0	0	0	0	0	0	0	0	1	0	0	0	0	0	0	0	0	0	0	0	0	0	0	1	0
comp9221_c0_seq4	83.9	479	b6800 AY691239 Clostridium saccharoperbutylacetonicum ATCC 27021	+	root; cellular organisms; Bacteria; Firmicutes; Clostridia; Clostridiales; Clostridiaceae; Clostridium	12	0	0	0	0	0	0	0	0	1	0	0	0	0	1	1	0	0	0	0	0	0	0	0	1	0	0	0	0	0	0	1	0	0	0	0	0	0	0	0	0	0	0	0
comp9253_c0_seq1	78.6	313	b6811 AY691250 Eubacterium coprostanoligenes ATCC 51222	+	root; cellular organisms; Bacteria; Firmicutes; Clostridia; Clostridiales; Eubacteriaceae; Eubacterium	12	0	0	2	0	1	0	0	0	0	0	0	1	0	0	0	0	0	0	0	0	0	0	0	0	0	0	0	0	0	0	0	0	0	0	0	0	0	1	0	5	0	0	0
comp9260_c0_seq1	75.4	227	b6796 AY691235 Flavonifractor plautii ATCC 49531	+	root; cellular organisms; Bacteria; Firmicutes; Clostridia; Clostridiales; unclassified Clostridiales; Flavonifractor	12	3	1	0	0	0	0	0	0	0	0	0	0	0	0	0	0	0	0	0	1	0	0	0	0	0	0	0	2	0	0	0	0	0	0	0	0	0	0	0	1	0	0	0
comp9284_c1_seq1	70.1	552	b16677 NZ_ABWN01000034 Butyrivibrio crossotus DSM 2876	+	root; cellular organisms; Bacteria; Firmicutes; Clostridia; Clostridiales; Lachnospiraceae; Butyrivibrio	12	0	0	0	0	0	0	0	0	0	0	1	65	51	10	0	0	0	0	0	0	0	0	0	0	0	0	0	0	0	0	0	0	6	2	0	0	0	0	4	0	0	0	0
comp9294_c1_seq3	73.2	473	b17984 NZ_ADDX01000027 Ruminococcaceae bacterium sp. D16	+	root; cellular organisms; Bacteria; Firmicutes; Clostridia; Clostridiales; Ruminococcaceae; unclassified Ruminococcaceae	12	0	0	0	0	0	0	0	0	0	0	0	0	0	1	0	0	0	0	0	0	0	0	0	0	0	0	0	0	0	0	0	1	1	0	0	0	0	1	0	4	0	0	0
comp9315_c0_seq1	64.4	552	b15849 FJ860271 Oxalicibacterium horti OD1 NBRC 13594	+	root; cellular organisms; Bacteria; Proteobacteria; Betaproteobacteria; Burkholderiales; Oxalobacteraceae	12	0	0	1	0	0	0	0	0	0	0	3	0	8	4	0	0	0	0	0	0	1	0	2	0	0	0	0	0	0	0	0	0	0	0	0	0	0	0	0	0	0	0	0
comp9324_c0_seq8	96.7	243	b14160 NC_012781 Eubacterium rectale ATCC 33656	+	root; cellular organisms; Bacteria; Firmicutes; Clostridia; Clostridiales; Eubacteriaceae; Eubacterium	12	0	0	1	0	10	0	0	0	6	0	0	0	0	0	0	0	0	0	0	0	0	0	0	9	0	0	0	0	0	0	0	0	0	0	0	2	0	0	0	0	0	0	0
comp9332_c0_seq2	70.7	314	b16490 CP002400 Ethanoligenens harbinense YUAN-3	+	root; cellular organisms; Bacteria; Firmicutes; Clostridia; Clostridiales; Ruminococcaceae; Ethanoligenens	12	0	0	0	0	0	0	1	0	1	0	0	0	0	0	0	0	0	0	3	0	0	0	0	0	0	0	0	3	0	0	0	0	0	0	0	0	0	0	2	0	0	1	2
comp9350_c0_seq3	75.2	248	b6796 AY691235 Flavonifractor plautii ATCC 49531	-	root; cellular organisms; Bacteria; Firmicutes; Clostridia; Clostridiales; unclassified Clostridiales; Flavonifractor	12	0	0	0	0	0	0	0	0	0	0	0	1	1	0	0	0	0	0	0	0	0	0	0	0	0	4	0	0	0	0	0	0	0	0	0	0	0	0	0	0	5	0	0
comp9356_c0_seq2	80.3	247	b6857 AY691296 Ruminococcus flavefaciens ATCC 19208	+	root; cellular organisms; Bacteria; Firmicutes; Clostridia; Clostridiales; Ruminococcaceae; Ruminococcus	12	0	0	0	0	1	0	0	0	0	0	0	0	0	2	0	0	0	0	0	0	1	0	0	0	0	0	1	4	0	0	0	0	0	0	0	0	0	0	1	0	0	0	0
comp9407_c0_seq6	78.8	307	b6857 AY691296 Ruminococcus flavefaciens ATCC 19208	+	root; cellular organisms; Bacteria; Firmicutes; Clostridia; Clostridiales; Ruminococcaceae; Ruminococcus	12	0	0	0	0	0	0	0	0	0	3	0	0	0	0	0	0	0	0	0	5	0	0	0	0	0	0	0	0	1	0	20	0	3	0	0	0	0	1	0	0	0	0	0
comp9415_c0_seq1	75.4	552	b10849 NZ_ABGD02000012 Anaerotruncus colihominis DSM17241	+	root; cellular organisms; Bacteria; Firmicutes; Clostridia; Clostridiales; Clostridiaceae; Anaerotruncus	12	0	0	0	0	0	0	0	0	1	0	0	0	0	0	0	0	0	0	0	2	0	0	0	0	0	0	0	0	0	0	0	0	1	0	0	0	0	0	0	1	0	0	0
comp9443_c5_seq1	78.2	339	b19539 CP003040 Roseburia hominis A2-183	+	root; cellular organisms; Bacteria; Firmicutes; Clostridia; Clostridiales; Lachnospiraceae; Roseburia	12	0	0	0	0	0	0	0	0	0	0	1	0	0	0	0	0	1	0	0	0	0	0	0	0	0	0	0	3	0	3	0	0	0	0	1	1	0	0	0	2	4	15	0
comp9446_c0_seq2	91.4	486	b12695 NZ_ABXU01000023 Desulfovibrio piger ATCC 29098	+	root; cellular organisms; Bacteria; Proteobacteria; delta/epsilon subdivisions; Deltaproteobacteria; Desulfovibrionales; Desulfovibrionaceae; Desulfovibrio	12	1	0	0	0	0	0	0	0	0	0	2	0	0	0	0	0	1	0	0	0	0	0	0	0	0	0	0	0	0	0	0	2	1	0	1	0	5	0	0	0	0	0	0
comp9456_c1_seq1	70.8	297	b6796 AY691235 Flavonifractor plautii ATCC 49531	+	root; cellular organisms; Bacteria; Firmicutes; Clostridia; Clostridiales; unclassified Clostridiales; Flavonifractor	12	0	0	0	0	0	0	0	0	0	2	0	0	0	0	0	0	1	0	0	0	2	0	0	0	0	0	1	0	0	0	0	1	0	0	0	1	1	0	0	0	2	0	0
comp9477_c0_seq2	60.9	509	b17610 AB547613 Prevotella marshii JCM 13450	+	root; cellular organisms; Bacteria; Bacteroidetes/Chlorobi group; Bacteroidetes; Bacteroidia; Bacteroidales; Prevotellaceae; Prevotella	12	0	0	1	0	0	0	0	0	0	5	0	0	0	0	0	0	0	0	0	0	1	0	0	0	0	0	0	0	0	3	11	0	0	0	0	2	0	0	0	1	0	0	0
comp9478_c0_seq1	74.1	533	b20753 NC_016751 Marinitoga piezophila KA3	+	root; cellular organisms; Bacteria; Thermotogae; Thermotogae; Thermotogales; Thermotogaceae; Marinitoga	12	0	0	1	0	0	0	0	0	2	0	0	0	1	0	0	0	0	0	0	1	0	0	0	1	0	0	0	0	0	0	0	0	0	1	0	0	0	0	0	0	0	0	4
comp9494_c0_seq10	88.9	289	b12769 NZ_ABVQ01000035 [Bacteroides] pectinophilus ATCC 43243	+	root; cellular organisms; Bacteria; Firmicutes; Clostridia; Clostridiales; unclassified Clostridiales; [Bacteroides] pectinophilus	12	0	0	0	2	0	0	0	0	0	0	0	0	0	0	0	0	0	1	0	0	0	0	0	0	0	0	0	3	0	1	0	1	0	1	0	2	0	0	0	0	0	0	0
comp7611_c0_seq1	76.9	503	b5837 AY691307 Succinivibrio dextrinosolvens ATCC 19716	+	root; cellular organisms; Bacteria; Proteobacteria; Gammaproteobacteria; Aeromonadales; Succinivibrionaceae	11	0	0	0	0	0	0	0	0	0	0	2	0	0	0	0	0	0	0	1	0	0	0	0	0	0	0	0	0	1	0	0	0	0	2	0	0	0	0	0	0	0	0	0
comp7630_c0_seq1	87.2	340	b6815 AY691254 Eubacterium ruminantium ATCC 17233	-	root; cellular organisms; Bacteria; Firmicutes; Clostridia; Clostridiales; Eubacteriaceae; Eubacterium	11	0	0	0	0	0	0	0	0	0	0	0	1	2	1	0	0	0	0	0	0	0	0	0	0	0	0	0	0	0	6	0	0	0	1	1	2	0	0	0	0	0	0	0
comp7767_c0_seq1	100	221	b7450 AY562570 Lactobacillus crispatus CECT4840	-	root; cellular organisms; Bacteria; Firmicutes; Bacilli; Lactobacillales; Lactobacillaceae; Lactobacillus	11	0	0	0	0	0	0	0	0	0	0	0	0	1	0	0	0	0	0	0	0	1	0	0	1	0	0	0	0	0	0	0	0	0	0	0	0	0	0	0	0	0	0	1
comp8118_c0_seq1	70.4	253	b19666 NC_016048 Oscillibacter valericigenes Sjm18-20 DSM 18026	+	root; cellular organisms; Bacteria; Firmicutes; Clostridia; Clostridiales; Oscillospiraceae; Oscillibacter	11	0	1	0	0	0	0	0	0	0	0	1	0	1	0	0	0	0	0	0	0	0	0	0	0	0	0	2	0	0	0	0	0	0	0	0	0	0	0	0	4	0	0	0
comp8147_c0_seq1	77.2	333	b17984 NZ_ADDX01000027 Ruminococcaceae bacterium sp. D16	+	root; cellular organisms; Bacteria; Firmicutes; Clostridia; Clostridiales; Ruminococcaceae; unclassified Ruminococcaceae	11	0	0	0	0	0	1	0	0	0	0	0	0	0	0	0	0	0	0	0	0	0	0	0	0	0	0	1	5	0	0	0	0	0	0	0	0	0	0	0	0	0	0	0
comp8769_c0_seq2	68.5	552	b14505 NZ_ACCL02000002 Marvinbryantia formatexigens DSM 14469	+	root; cellular organisms; Bacteria; Firmicutes; Clostridia; Clostridiales; Lachnospiraceae; Marvinbryantia	11	0	0	0	0	0	0	0	1	0	0	1	0	0	0	0	0	0	0	0	0	0	0	0	0	0	0	0	2	0	1	0	0	0	0	0	1	0	0	0	0	0	0	2
comp9087_c0_seq1	79.1	552	b20761 ACWW01000092 Subdoligranulum sp. 4_3_54A2FAA	+	root; cellular organisms; Bacteria; Firmicutes; Clostridia; Clostridiales; Ruminococcaceae; Subdoligranulum	11	0	0	0	0	0	0	0	0	0	0	0	0	0	1	0	0	0	0	0	0	0	0	0	0	0	0	1	0	0	0	0	0	0	0	0	0	0	0	0	15	2	0	0
comp9136_c2_seq4	69	223	b17984 NZ_ADDX01000027 Ruminococcaceae bacterium sp. D16	+	root; cellular organisms; Bacteria; Firmicutes; Clostridia; Clostridiales; Ruminococcaceae; unclassified Ruminococcaceae	11	0	0	1	0	0	0	0	0	0	1	0	4	0	0	0	0	0	0	0	0	0	0	0	0	0	0	0	2	0	0	1	2	0	0	0	0	1	0	0	0	0	0	0
comp9236_c0_seq4	76.4	556	b16658 FP929038 Coprococcus catus GD/7	+	root; cellular organisms; Bacteria; Firmicutes; Clostridia; Clostridiales; Lachnospiraceae; Coprococcus	11	1	0	0	0	1	0	0	0	1	1	0	0	0	2	0	0	0	0	0	0	0	0	0	0	0	0	0	0	0	0	0	0	0	0	0	0	1	0	0	0	0	0	0
comp9255_c1_seq4	76.4	445	b17587 NZ_ABIZ01000001 Verrucomicrobium spinosum DSM 4136	+	root; cellular organisms; Bacteria; Chlamydiae/Verrucomicrobia group; Verrucomicrobia; Verrucomicrobiae; Verrucomicrobiales; Verrucomicrobiaceae; Verrucomicrobium	11	0	0	0	0	0	0	0	0	0	0	1	1	3	0	0	0	0	0	0	0	0	0	0	0	0	0	0	0	0	0	1	0	1	0	0	0	4	0	5	0	0	0	0
comp9310_c0_seq1	79	309	b12769 NZ_ABVQ01000035 [Bacteroides] pectinophilus ATCC 43243	+	root; cellular organisms; Bacteria; Firmicutes; Clostridia; Clostridiales; unclassified Clostridiales; [Bacteroides] pectinophilus	11	0	0	0	0	0	0	1	0	0	0	0	6	5	0	0	0	0	0	0	1	0	0	0	0	0	0	0	0	4	0	0	0	0	0	0	0	0	0	0	0	0	0	0
comp9331_c0_seq1	70.4	544	b16655 FP929044 Eubacterium siraeum 70/3	+	root; cellular organisms; Bacteria; Firmicutes; Clostridia; Clostridiales; Eubacteriaceae; Eubacterium	11	0	0	0	0	0	0	0	0	0	0	0	0	0	0	0	0	0	0	0	0	0	0	0	0	0	0	0	1	0	0	0	0	2	0	0	0	0	0	0	0	0	1	0
comp9332_c0_seq5	74.1	411	b15348 NC_015437 Selenomonas sputigena ATCC 35185	+	root; cellular organisms; Bacteria; Firmicutes; Clostridia; Clostridiales; Veillonellaceae; Selenomonas	11	0	0	0	0	0	0	0	0	0	0	0	0	0	0	1	0	0	0	0	0	0	2	0	0	0	0	0	1	0	0	0	0	0	0	0	0	0	1	0	0	0	0	0
comp9342_c0_seq4	98.5	211	b6855 AY691294 Ruminococcus bromii ATCC 27255	+	root; cellular organisms; Bacteria; Firmicutes; Clostridia; Clostridiales; Ruminococcaceae; Ruminococcus	11	0	0	3	0	0	0	0	0	0	0	0	0	0	0	0	0	0	0	0	0	0	0	0	0	0	0	0	0	0	0	0	0	0	0	0	0	0	0	0	2	13	2	0
comp9354_c0_seq3	75.8	555	b6779 AY691218 Clostridium limosum ATCC 25620	+	root; cellular organisms; Bacteria; Firmicutes; Clostridia; Clostridiales; Clostridiaceae; Clostridium	11	0	0	0	0	0	0	0	0	0	0	0	0	0	1	0	0	0	0	0	0	0	0	0	1	0	0	0	0	0	0	0	1	0	0	0	0	0	0	0	0	0	0	0
comp9356_c0_seq9	83.8	457	b6811 AY691250 Eubacterium coprostanoligenes ATCC 51222	+	root; cellular organisms; Bacteria; Firmicutes; Clostridia; Clostridiales; Eubacteriaceae; Eubacterium	11	0	0	0	0	5	0	0	0	0	0	0	0	0	0	0	0	0	0	1	0	0	0	0	0	0	0	0	0	1	0	0	0	0	0	1	1	0	0	0	0	0	0	0
comp9402_c1_seq1	77.4	322	b18912 NC_015436 Spirochaeta coccoides DSM 17374	+	root; cellular organisms; Bacteria; Spirochaetes; Spirochaetes (class); Spirochaetales; Spirochaetaceae; Spirochaeta	11	0	0	0	0	0	0	0	0	2	0	0	0	2	0	0	0	0	0	0	0	1	1	5	1	0	0	0	1	0	0	0	0	0	0	0	0	1	0	0	0	0	0	0
comp9494_c0_seq12	84.5	308	b12769 NZ_ABVQ01000035 [Bacteroides] pectinophilus ATCC 43243	+	root; cellular organisms; Bacteria; Firmicutes; Clostridia; Clostridiales; unclassified Clostridiales; [Bacteroides] pectinophilus	11	0	2	1	0	0	0	0	0	0	0	0	0	0	0	0	0	0	0	0	0	0	0	0	0	0	0	0	0	0	1	1	0	0	2	0	1	0	0	0	0	0	0	0
comp9494_c0_seq7	81	552	b12769 NZ_ABVQ01000035 [Bacteroides] pectinophilus ATCC 43243	+	root; cellular organisms; Bacteria; Firmicutes; Clostridia; Clostridiales; unclassified Clostridiales; [Bacteroides] pectinophilus	11	0	0	0	0	2	0	0	0	0	0	0	0	0	0	0	0	0	0	0	9	0	0	2	0	0	0	0	0	0	1	0	0	0	0	33	0	0	0	0	10	0	0	0
comp50150_c0_seq1	69.8	252	b6858 AY691297 Ruminococcus gnavus ATCC 29149	-	root; cellular organisms; Bacteria; Firmicutes; Clostridia; Clostridiales; Ruminococcaceae; Ruminococcus	10	0	0	0	0	0	0	0	0	0	0	0	0	0	0	0	0	0	0	0	0	0	0	0	0	0	0	1	0	0	0	0	0	0	1	0	0	0	0	0	0	0	0	0
comp8640_c0_seq1	99.2	262	b16658 FP929038 Coprococcus catus GD/7	+	root; cellular organisms; Bacteria; Firmicutes; Clostridia; Clostridiales; Lachnospiraceae; Coprococcus	10	0	0	0	0	0	0	0	0	0	0	0	0	0	1	0	0	0	0	2	0	0	0	1	3	0	0	0	0	0	0	1	0	0	1	0	0	0	0	0	0	0	0	1
comp8904_c0_seq2	64	531	b19296 NZ_AEOP01000002 Fructobacillus fructosus KCTC 3544	+	root; cellular organisms; Bacteria; Firmicutes; Bacilli; Lactobacillales; Leuconostocaceae; Fructobacillus	10	0	0	0	0	1	0	1	0	0	1	0	1	0	0	0	0	0	0	0	0	0	0	0	0	0	0	0	0	0	1	0	0	0	0	0	1	0	0	0	1	0	0	0
comp8933_c0_seq1	69.5	362	b6857 AY691296 Ruminococcus flavefaciens ATCC 19208	+	root; cellular organisms; Bacteria; Firmicutes; Clostridia; Clostridiales; Ruminococcaceae; Ruminococcus	10	0	0	0	0	0	0	0	0	0	0	0	0	1	0	0	0	0	0	1	0	0	0	0	0	0	1	1	0	0	0	0	0	0	0	0	0	0	0	0	0	1	0	0
comp8963_c0_seq1	83	305	b19539 CP003040 Roseburia hominis A2-183	-	root; cellular organisms; Bacteria; Firmicutes; Clostridia; Clostridiales; Lachnospiraceae; Roseburia	10	0	1	0	0	0	0	0	0	1	0	0	0	0	0	0	0	0	0	2	1	0	0	0	0	0	0	1	1	0	0	0	0	0	0	0	0	0	0	0	0	0	0	1
comp9042_c0_seq2	72.5	569	b17670 AB547568 Parabacteroides gordonii JCM 15724	-	root; cellular organisms; Bacteria; Bacteroidetes/Chlorobi group; Bacteroidetes; Bacteroidia; Bacteroidales; Porphyromonadaceae; Parabacteroides	10	4	0	0	0	0	0	0	0	2	0	0	0	0	0	0	0	0	0	0	1	0	0	0	0	0	0	0	0	0	0	0	0	1	0	0	0	1	0	0	3	0	0	0
comp9062_c1_seq7	76.8	557	b17670 AB547568 Parabacteroides gordonii JCM 15724	+	root; cellular organisms; Bacteria; Bacteroidetes/Chlorobi group; Bacteroidetes; Bacteroidia; Bacteroidales; Porphyromonadaceae; Parabacteroides	10	1	0	0	0	0	1	0	0	0	0	0	0	0	0	0	0	0	0	0	0	0	0	0	0	0	0	0	0	0	0	0	0	0	0	0	1	0	0	0	0	2	0	0
comp9082_c0_seq1	65	221	b19332 FP476056 Zobellia galactanivorans DsiJT	+	root; cellular organisms; Bacteria; Bacteroidetes/Chlorobi group; Bacteroidetes; Flavobacteria; Flavobacteriales; Flavobacteriaceae; Zobellia	10	0	0	1	0	0	0	0	0	2	0	0	0	0	0	0	0	0	0	0	0	0	0	0	0	0	0	0	1	0	0	0	0	0	0	0	0	0	0	0	0	0	0	0
comp9123_c0_seq1	78.1	393	b17663 AB547561 Barnesiella viscericola JCM 13660	+	root; cellular organisms; Bacteria; Bacteroidetes/Chlorobi group; Bacteroidetes; Bacteroidia; Bacteroidales; Porphyromonadaceae; Barnesiella	10	0	0	0	0	0	0	0	0	0	0	0	0	0	0	0	0	0	0	1	0	0	0	0	0	0	1	0	0	0	0	1	0	0	0	0	3	0	0	0	0	0	0	0
comp9146_c2_seq2	81.5	250	b6857 AY691296 Ruminococcus flavefaciens ATCC 19208	+	root; cellular organisms; Bacteria; Firmicutes; Clostridia; Clostridiales; Ruminococcaceae; Ruminococcus	10	0	0	0	0	0	0	0	0	0	0	0	0	0	0	0	0	0	0	0	22	0	0	0	0	0	0	0	0	0	10	1	5	0	3	0	3	18	0	0	44	0	0	0
comp9202_c1_seq5	80.8	228	b10849 NZ_ABGD02000012 Anaerotruncus colihominis DSM17241	+	root; cellular organisms; Bacteria; Firmicutes; Clostridia; Clostridiales; Clostridiaceae; Anaerotruncus	10	0	0	0	0	0	0	0	0	1	0	0	1	0	0	0	0	0	0	0	0	0	0	0	1	0	0	0	0	0	0	0	0	0	0	0	0	0	0	1	0	1	0	0
comp9222_c1_seq2	80.1	290	b12769 NZ_ABVQ01000035 [Bacteroides] pectinophilus ATCC 43243	+	root; cellular organisms; Bacteria; Firmicutes; Clostridia; Clostridiales; unclassified Clostridiales; [Bacteroides] pectinophilus	10	0	0	0	0	0	0	0	0	0	8	0	0	0	0	0	0	1	0	0	1	0	0	0	0	0	1	0	0	0	39	16	0	0	1	0	0	0	0	0	0	0	0	0
comp9226_c0_seq2	82.9	252	b10849 NZ_ABGD02000012 Anaerotruncus colihominis DSM17241	+	root; cellular organisms; Bacteria; Firmicutes; Clostridia; Clostridiales; Clostridiaceae; Anaerotruncus	10	0	0	0	0	0	0	0	0	0	0	0	0	0	0	0	0	0	0	0	0	0	0	0	0	0	0	4	0	0	0	0	1	0	0	0	4	1	0	0	1	0	0	0
comp9231_c2_seq1	72.5	251	b13498 ACIS01000001 Lutiella nitroferrum 2002	-	root; cellular organisms; Bacteria; Proteobacteria; Betaproteobacteria; Neisseriales; Neisseriaceae; Chromobacterium group; Lutiella	10	0	0	0	0	0	0	0	0	0	0	1	0	0	1	0	0	0	0	0	0	0	0	1	0	0	0	0	0	0	0	6	0	0	26	0	0	0	0	0	0	0	1	0
comp9294_c0_seq2	72.2	373	b17984 NZ_ADDX01000027 Ruminococcaceae bacterium sp. D16	+	root; cellular organisms; Bacteria; Firmicutes; Clostridia; Clostridiales; Ruminococcaceae; unclassified Ruminococcaceae	10	0	0	0	0	0	0	0	0	0	0	0	0	0	0	0	0	0	0	0	5	0	0	1	2	0	0	0	0	0	0	0	0	0	0	1	0	0	0	0	8	0	0	2
comp9294_c1_seq2	71.2	272	b6855 AY691294 Ruminococcus bromii ATCC 27255	+	root; cellular organisms; Bacteria; Firmicutes; Clostridia; Clostridiales; Ruminococcaceae; Ruminococcus	10	0	0	0	0	0	0	0	0	0	0	0	0	1	0	0	0	3	0	0	0	0	0	0	1	0	0	0	0	0	1	0	0	0	0	0	0	2	2	0	0	0	0	0
comp9302_c0_seq7	64.7	324	b5839 AY691309 Blautia producta ATCC 27340	+	root; cellular organisms; Bacteria; Firmicutes; Clostridia; Clostridiales; unclassified Clostridiales; Blautia	10	0	0	0	0	0	0	0	0	0	0	1	0	0	0	0	0	0	0	0	0	0	0	0	0	0	3	0	0	0	16	4	0	0	0	0	0	0	0	0	0	0	0	0
comp9328_c1_seq1	72.3	320	b19666 NC_016048 Oscillibacter valericigenes Sjm18-20 DSM 18026	+	root; cellular organisms; Bacteria; Firmicutes; Clostridia; Clostridiales; Oscillospiraceae; Oscillibacter	10	0	0	0	0	0	0	0	0	0	0	0	1	1	0	0	0	0	0	0	2	0	0	0	0	0	0	0	0	0	0	0	0	0	0	0	0	0	0	0	0	1	0	0
comp9364_c2_seq1	67.7	510	b20207 AGCJ01000042 Anaeroglobus geminatus F0357	+	root; cellular organisms; Bacteria; Firmicutes; Negativicutes; Selenomonadales; Veillonellaceae; Anaeroglobus	10	0	0	0	0	0	0	0	0	0	0	0	0	61	88	0	0	0	0	0	0	0	0	0	0	0	0	0	1	0	0	0	3	1	0	0	0	3	0	0	0	0	0	0
comp9408_c0_seq3	82.4	323	b16654 FP929049 Roseburia intestinalis M50/1	+	root; cellular organisms; Bacteria; Firmicutes; Clostridia; Clostridiales; Lachnospiraceae; Roseburia	10	0	0	0	0	0	0	0	0	0	0	0	0	0	0	0	0	0	0	0	0	0	0	0	0	0	0	0	0	0	0	0	0	0	1	0	0	0	0	0	0	0	0	2
comp9422_c2_seq2	74.6	411	b16490 CP002400 Ethanoligenens harbinense YUAN-3	+	root; cellular organisms; Bacteria; Firmicutes; Clostridia; Clostridiales; Ruminococcaceae; Ethanoligenens	10	0	0	0	0	0	0	0	0	0	0	0	0	0	0	0	0	0	0	0	0	1	0	0	0	0	0	0	1	0	0	1	0	0	0	0	0	0	0	0	0	0	0	3
comp9435_c0_seq5	74.9	418	b15690 NZ_ACIO01000406 Clostridium hathewayi DSM 13479	+	root; cellular organisms; Bacteria; Firmicutes; Clostridia; Clostridiales; Clostridiaceae; Clostridium	10	0	0	0	0	0	0	0	0	0	0	0	0	0	0	0	0	0	0	0	0	0	0	1	0	0	2	0	0	0	1	3	0	0	0	0	0	0	0	0	0	0	0	0
comp9467_c0_seq1	73.5	415	b15348 NC_015437 Selenomonas sputigena ATCC 35185	-	root; cellular organisms; Bacteria; Firmicutes; Clostridia; Clostridiales; Veillonellaceae; Selenomonas	10	0	0	0	0	0	0	0	0	0	1	0	0	0	0	0	0	0	0	0	1	0	0	0	0	1	0	0	0	0	0	1	0	0	0	0	0	0	0	0	6	0	0	0
comp9477_c0_seq3	64.8	546	b15899 ADDO01000069 Peptoniphilus lacrimalis 315-B	+	root; cellular organisms; Bacteria; Firmicutes; Clostridia; Clostridiales; Peptostreptococcaceae; Peptoniphilus	10	0	0	0	0	0	0	0	0	0	0	0	0	0	0	0	0	0	0	0	0	0	0	0	0	0	0	0	0	0	0	0	0	0	0	0	0	0	0	0	0	0	2	0
comp9494_c0_seq4	80.2	552	b12769 NZ_ABVQ01000035 [Bacteroides] pectinophilus ATCC 43243	+	root; cellular organisms; Bacteria; Firmicutes; Clostridia; Clostridiales; unclassified Clostridiales; [Bacteroides] pectinophilus	10	0	0	0	0	1	0	0	0	0	0	0	0	0	0	0	0	0	0	0	0	0	0	0	0	0	0	0	0	0	7	0	0	0	0	0	0	0	0	0	0	0	0	0
comp6527_c0_seq1	86.2	320	b19571 ADCO01000347 Bilophila sp. 4_1_30	+	root; cellular organisms; Bacteria; Proteobacteria; delta/epsilon subdivisions; Deltaproteobacteria; Desulfovibrionales; Desulfovibrionaceae; Bilophila	9	1	0	0	0	0	0	0	0	0	0	0	0	0	0	0	0	0	0	0	2	0	0	0	0	0	1	0	0	0	0	0	0	0	0	7	1	0	0	0	0	0	0	0
comp8420_c0_seq1	78.6	218	b17984 NZ_ADDX01000027 Ruminococcaceae bacterium sp. D16	-	root; cellular organisms; Bacteria; Firmicutes; Clostridia; Clostridiales; Ruminococcaceae; unclassified Ruminococcaceae	9	0	0	0	0	0	0	0	0	0	0	0	0	0	0	0	0	0	0	0	0	0	0	0	0	0	1	2	0	0	0	0	1	0	0	0	1	0	0	0	0	1	0	0
comp8504_c0_seq1	71.2	543	b18293 AEPW01000006 Eubacterium saburreum DSM 3986	-	root; cellular organisms; Bacteria; Firmicutes; Clostridia; Clostridiales; Eubacteriaceae; Eubacterium	9	0	0	0	0	0	0	0	0	0	0	1	0	0	0	0	0	0	0	0	1	0	0	0	0	0	0	0	3	0	0	0	0	0	0	0	0	0	0	0	2	0	0	0
comp8529_c0_seq1	86.7	564	b16627 ADMN01000013 Turicibacter sp. PC909	+	root; cellular organisms; Bacteria; Firmicutes; Erysipelotrichi; Erysipelotrichales; Erysipelotrichaceae; Turicibacter	9	1	0	0	0	0	0	0	0	0	0	0	0	0	0	0	0	0	0	0	1	0	0	0	0	0	0	1	0	0	0	0	0	0	0	0	0	0	0	0	9	0	0	0
comp8663_c0_seq1	70.1	552	b6796 AY691235 Flavonifractor plautii ATCC 49531	-	root; cellular organisms; Bacteria; Firmicutes; Clostridia; Clostridiales; unclassified Clostridiales; Flavonifractor	9	0	0	0	0	0	0	0	0	0	1	0	0	0	0	0	0	0	0	0	0	0	1	0	1	0	0	0	1	0	0	0	0	3	0	0	0	0	0	0	0	0	0	0
comp8958_c0_seq1	88.2	552	b14562 GG698804 Lactobacillus coleohominis 101-4-CHN	-	root; cellular organisms; Bacteria; Firmicutes; Bacilli; Lactobacillales; Lactobacillaceae; Lactobacillus	9	0	0	0	0	0	0	0	0	2	0	0	0	0	0	0	0	0	0	0	0	0	0	0	0	0	0	0	0	0	0	0	0	0	0	0	0	2	0	0	0	2	2	1
comp9010_c0_seq1	71.4	552	b17984 NZ_ADDX01000027 Ruminococcaceae bacterium sp. D16	+	root; cellular organisms; Bacteria; Firmicutes; Clostridia; Clostridiales; Ruminococcaceae; unclassified Ruminococcaceae	9	0	0	0	0	0	0	0	0	0	0	0	0	0	0	0	0	0	0	1	0	0	0	0	0	0	0	0	0	0	0	0	0	0	0	0	0	0	0	0	0	0	0	0
comp9019_c0_seq1	99.5	560	v5168 3898 Streptococcus waius CCUG43003	+	root; cellular organisms; Bacteria; Firmicutes; Bacilli; Lactobacillales; Streptococcaceae; Streptococcus	9	0	0	0	0	0	0	0	0	0	0	0	0	1	0	0	0	0	0	0	1	0	3	0	0	0	0	1	0	0	0	0	0	0	0	0	1	0	0	0	47	0	0	0
comp9099_c0_seq1	72.6	319	b13516 ACEC01000026 Clostridium methylpentosum DSM 5476	+	root; cellular organisms; Bacteria; Firmicutes; Clostridia; Clostridiales; Clostridiaceae; Clostridium	9	0	0	0	0	0	0	0	0	0	0	0	2	0	0	0	0	0	0	0	0	0	0	0	0	0	2	0	0	0	0	0	0	0	0	0	0	2	0	0	0	0	1	0
comp9124_c0_seq1	74.8	256	b20631 NC_017672 Paenibacillus mucilaginosus K02	-	root; cellular organisms; Bacteria; Firmicutes; Bacilli; Bacillales; Paenibacillaceae; Paenibacillus	9	0	0	0	0	0	0	0	0	0	0	0	0	0	0	0	0	0	0	0	0	0	0	0	0	0	0	0	0	0	0	2	0	5	21	0	0	0	0	0	0	2	0	0
comp9145_c1_seq1	93.5	552	b10203 EF571586 Acidaminococcus fermentans ATCC 25085	+	root; cellular organisms; Bacteria; Firmicutes; Clostridia; Clostridiales; Veillonellaceae; Acidaminococcus	9	0	0	0	0	0	0	0	0	0	0	0	0	0	0	0	0	0	0	3	0	0	0	0	0	0	0	0	0	0	0	0	0	0	0	0	0	0	0	0	0	0	3	2
comp9154_c2_seq2	79.5	552	b18394 ACWN01000067 Eggerthella sp. 1_3_56FAA	+	root; cellular organisms; Bacteria; Actinobacteria; Actinobacteria (class); Coriobacteridae; Coriobacteriales; Coriobacterineae; Coriobacteriaceae; Eggerthella	9	0	0	0	0	0	0	0	0	0	0	0	0	0	0	0	0	0	0	0	1	0	0	0	0	0	0	0	0	0	0	0	0	0	0	0	0	0	0	0	1	0	0	0
comp9170_c2_seq2	86.1	259	b6860 AY691299 Ruminococcus lactaris ATCC 29176	+	root; cellular organisms; Bacteria; Firmicutes; Clostridia; Clostridiales; Ruminococcaceae; Ruminococcus	9	0	0	0	0	0	0	0	0	0	0	1	0	0	0	0	0	0	0	0	0	0	0	0	1	0	0	1	0	0	1	0	0	0	0	0	0	0	1	0	0	2	0	1
comp9202_c0_seq1	74.5	411	b10849 NZ_ABGD02000012 Anaerotruncus colihominis DSM17241	+	root; cellular organisms; Bacteria; Firmicutes; Clostridia; Clostridiales; Clostridiaceae; Anaerotruncus	9	0	0	0	0	0	0	0	0	0	0	1	0	9	1	0	0	0	0	0	0	0	0	0	0	0	0	0	0	0	0	0	0	1	0	0	0	0	0	0	0	0	0	1
comp9263_c1_seq1	73.2	220	b18283 AEQN01000011 Pseudoramibacter alactolyticus ATCC 23263	+	root; cellular organisms; Bacteria; Firmicutes; Clostridia; Clostridiales; Eubacteriaceae; Pseudoramibacter	9	0	0	0	0	0	0	0	0	0	0	2	0	1	0	0	0	0	0	0	0	0	0	0	0	0	0	1	0	0	0	0	1	0	0	0	0	0	0	0	1	0	0	0
comp9296_c0_seq10	86.2	544	b6855 AY691294 Ruminococcus bromii ATCC 27255	+	root; cellular organisms; Bacteria; Firmicutes; Clostridia; Clostridiales; Ruminococcaceae; Ruminococcus	9	0	0	0	0	0	0	0	0	0	0	0	0	1	0	0	0	0	0	0	0	0	0	0	0	0	0	0	0	0	14	1	1	0	0	0	0	0	0	0	0	0	0	0
comp9312_c1_seq2	80.1	324	b6854 AY691293 Ruminococcus albus ATCC 27210	+	root; cellular organisms; Bacteria; Firmicutes; Clostridia; Clostridiales; Ruminococcaceae; Ruminococcus	9	1	0	1	0	0	0	0	0	0	0	0	0	13	0	0	0	0	0	0	0	1	0	0	1	0	0	0	0	0	0	0	0	0	0	0	0	0	0	0	0	0	0	0
comp9315_c0_seq4	60.9	247	b1117 AF352808 Streptococcus anginosus ATCC 33397	+	root; cellular organisms; Bacteria; Firmicutes; Bacilli; Lactobacillales; Streptococcaceae; Streptococcus	9	0	0	0	0	0	0	0	0	0	0	0	0	0	0	0	0	0	0	0	0	0	0	0	0	0	0	0	0	0	0	0	0	0	0	0	0	0	0	0	5	0	1	0
comp9331_c0_seq4	64	552	b9951 NC_008711 Arthrobacter aurescens TC1	+	root; cellular organisms; Bacteria; Actinobacteria; Actinobacteria (class); Actinobacteridae; Actinomycetales; Micrococcineae; Micrococcaceae; Arthrobacter	9	0	0	0	0	0	0	0	0	0	0	0	0	0	0	0	0	0	0	0	0	0	0	0	0	3	0	1	0	0	0	2	1	0	0	1	0	0	0	0	0	0	0	0
comp9343_c1_seq3	85.3	246	b20761 ACWW01000092 Subdoligranulum sp. 4_3_54A2FAA	+	root; cellular organisms; Bacteria; Firmicutes; Clostridia; Clostridiales; Ruminococcaceae; Subdoligranulum	9	1	0	0	0	0	1	0	0	0	0	0	0	0	0	0	0	0	0	0	1	0	0	0	0	0	0	0	0	0	0	0	0	0	0	0	0	0	0	0	0	0	0	0
comp9407_c0_seq1	78.8	569	b6857 AY691296 Ruminococcus flavefaciens ATCC 19208	+	root; cellular organisms; Bacteria; Firmicutes; Clostridia; Clostridiales; Ruminococcaceae; Ruminococcus	9	0	0	0	0	0	0	0	0	0	0	0	0	0	0	0	0	0	0	1	0	0	0	0	0	0	5	0	0	0	5	3	0	0	0	0	0	0	0	0	0	0	0	0
comp9438_c2_seq1	71.8	211	b13516 ACEC01000026 Clostridium methylpentosum DSM 5476	+	root; cellular organisms; Bacteria; Firmicutes; Clostridia; Clostridiales; Clostridiaceae; Clostridium	9	0	0	0	0	0	0	0	0	2	0	0	0	0	0	0	0	0	0	0	0	0	0	1	0	0	0	0	0	0	0	0	0	0	0	0	0	0	0	0	0	1	0	0
comp9454_c0_seq5	89.7	379	b16661 FP929032 Alistipes shahii WAL 8301	+	root; cellular organisms; Bacteria; Bacteroidetes/Chlorobi group; Bacteroidetes; Bacteroidia; Bacteroidales; Rikenellaceae; Alistipes	9	0	0	0	0	0	0	0	0	0	0	0	0	1	0	0	0	0	0	0	0	0	0	0	0	0	0	0	1	0	0	0	0	0	0	0	1	0	0	0	1	0	0	0
comp9471_c1_seq1	69.6	284	b19666 NC_016048 Oscillibacter valericigenes Sjm18-20 DSM 18026	+	root; cellular organisms; Bacteria; Firmicutes; Clostridia; Clostridiales; Oscillospiraceae; Oscillibacter	9	0	0	0	0	0	0	0	0	0	0	0	0	2	3	0	0	0	0	0	0	0	0	0	0	0	10	0	0	0	3	1	0	0	3	0	0	0	0	0	0	0	0	0
comp9481_c0_seq3	70.6	460	b12431 EU790579 Azospirillum oryzae IAM15130	+	root; cellular organisms; Bacteria; Proteobacteria; Alphaproteobacteria; Rhodospirillales; Rhodospirillaceae; Azospirillum	9	0	0	0	0	0	0	0	0	0	0	0	1	0	0	0	0	0	0	0	0	0	0	0	0	0	0	0	0	0	0	0	2	11	1	0	0	2	1	8	0	0	0	0
comp9494_c0_seq2	82.7	342	b12769 NZ_ABVQ01000035 [Bacteroides] pectinophilus ATCC 43243	+	root; cellular organisms; Bacteria; Firmicutes; Clostridia; Clostridiales; unclassified Clostridiales; [Bacteroides] pectinophilus	9	0	0	0	0	1	0	0	0	0	0	1	0	0	0	0	0	0	0	0	1	0	0	1	0	0	0	0	0	0	0	0	1	0	0	11	0	0	0	0	5	0	0	0
comp7313_c0_seq1	74.2	568	b10340 ABDE02000008 Victivallis vadensis ATCC BAA-548	+	root; cellular organisms; Bacteria; Chlamydiae/Verrucomicrobia group; Lentisphaerae; Victivallales; Victivallaceae; Victivallis	8	0	0	0	1	0	0	0	0	0	0	0	0	0	0	0	0	0	0	0	0	0	0	0	0	0	0	0	1	0	1	0	0	0	0	0	0	1	0	0	1	0	0	0
comp7671_c0_seq1	96.7	239	b3377 AY123687 Comamonas testosteroni ATCC 11996	+	root; cellular organisms; Bacteria; Proteobacteria; Betaproteobacteria; Burkholderiales; Comamonadaceae; Comamonas	8	0	0	0	0	0	0	0	0	0	0	0	0	0	0	0	0	0	0	0	2	0	0	0	0	0	0	1	0	0	0	0	0	0	0	0	0	0	0	0	1	0	0	0
comp8434_c0_seq1	86.5	312	b18280 AEPD01000033 Prevotella buccae ATCC 33574	+	root; cellular organisms; Bacteria; Bacteroidetes/Chlorobi group; Bacteroidetes; Bacteroidia; Bacteroidales; Prevotellaceae; Prevotella	8	0	0	1	0	0	0	0	0	0	0	0	0	0	0	0	0	0	0	0	0	0	0	0	0	0	0	0	0	0	0	0	0	0	3	0	0	0	3	0	0	0	0	0
comp8442_c0_seq1	73.6	471	b10849 NZ_ABGD02000012 Anaerotruncus colihominis DSM17241	+	root; cellular organisms; Bacteria; Firmicutes; Clostridia; Clostridiales; Clostridiaceae; Anaerotruncus	8	0	0	0	0	0	0	1	0	0	0	0	0	0	0	0	0	0	0	0	0	0	0	0	0	0	0	0	0	0	0	0	0	0	0	0	0	0	0	0	0	0	0	0
comp8514_c0_seq1	75.2	207	b10643 ABED02000025 Faecalibacterium prausnitzii M21/2	+	root; cellular organisms; Bacteria; Firmicutes; Clostridia; Clostridiales; Ruminococcaceae; Faecalibacterium	8	0	0	0	0	0	0	1	0	0	0	0	0	0	0	0	0	0	0	0	1	0	0	0	2	0	0	0	2	0	0	0	0	0	0	0	0	0	0	0	0	1	0	0
comp8680_c0_seq1	59.2	315	b22702 AMYL01000007 Staphylococcus aureus subsp. aureus DSM 20231	-	root; cellular organisms; Bacteria; Firmicutes; Bacilli; Bacillales; Staphylococcaceae; Staphylococcus	8	0	0	0	0	0	0	1	0	1	0	0	0	0	0	0	0	0	0	0	0	0	0	0	0	0	0	0	0	0	0	0	0	0	0	0	0	0	0	0	0	0	0	1
comp8695_c0_seq2	81.7	258	b19898 ADLJ01000035 Clostridium citroniae WAL-17108	+	root; cellular organisms; Bacteria; Firmicutes; Clostridia; Clostridiales; Clostridiaceae; Clostridium	8	0	0	0	0	0	0	0	0	0	0	0	0	0	0	0	0	0	0	0	4	0	0	0	0	0	0	0	0	0	0	0	0	0	0	0	0	0	0	0	0	0	0	0
comp8882_c0_seq1	74.4	327	b19666 NC_016048 Oscillibacter valericigenes Sjm18-20 DSM 18026	+	root; cellular organisms; Bacteria; Firmicutes; Clostridia; Clostridiales; Oscillospiraceae; Oscillibacter	8	0	0	0	0	0	0	0	0	0	0	0	0	0	0	0	0	0	0	0	0	0	0	0	0	0	1	1	0	0	0	0	0	1	0	0	0	0	0	0	0	0	0	0
comp8959_c0_seq2	72	354	b17984 NZ_ADDX01000027 Ruminococcaceae bacterium sp. D16	+	root; cellular organisms; Bacteria; Firmicutes; Clostridia; Clostridiales; Ruminococcaceae; unclassified Ruminococcaceae	8	0	0	0	1	0	0	0	0	0	0	0	0	0	0	0	0	0	0	0	0	0	0	0	0	0	0	1	0	0	0	0	0	0	0	0	0	0	0	1	0	1	0	0
comp8992_c0_seq1	97.6	549	b7402 AY835628 Lactobacillus salivarius subsp. salicinius ATCC 11742	+	root; cellular organisms; Bacteria; Firmicutes; Bacilli; Lactobacillales; Lactobacillaceae; Lactobacillus	8	0	0	0	0	0	0	0	0	0	0	0	0	0	0	0	0	0	0	0	1	0	0	0	0	0	0	0	0	0	4	0	0	0	0	0	0	0	0	0	4	0	0	0
comp9083_c0_seq3	74.9	417	b10849 NZ_ABGD02000012 Anaerotruncus colihominis DSM17241	+	root; cellular organisms; Bacteria; Firmicutes; Clostridia; Clostridiales; Clostridiaceae; Anaerotruncus	8	0	0	0	0	0	0	0	0	0	0	0	0	0	0	0	0	0	0	0	0	1	2	0	0	0	0	0	0	0	0	0	0	0	1	0	0	0	2	1	0	2	0	0
comp9123_c0_seq2	77.9	376	b17663 AB547561 Barnesiella viscericola JCM 13660	+	root; cellular organisms; Bacteria; Bacteroidetes/Chlorobi group; Bacteroidetes; Bacteroidia; Bacteroidales; Porphyromonadaceae; Barnesiella	8	0	0	0	0	0	0	0	0	0	0	0	0	0	0	0	0	0	0	0	0	0	0	0	0	0	0	0	0	0	0	0	0	0	0	0	1	0	0	0	1	0	0	0
comp9156_c0_seq2	72.3	355	b19666 NC_016048 Oscillibacter valericigenes Sjm18-20 DSM 18026	+	root; cellular organisms; Bacteria; Firmicutes; Clostridia; Clostridiales; Oscillospiraceae; Oscillibacter	8	0	0	0	0	0	0	0	0	0	0	0	0	0	0	0	0	0	0	0	1	0	0	0	0	1	0	0	0	0	0	0	0	0	0	0	3	0	0	0	0	0	0	0
comp9185_c0_seq1	72.8	552	b19676 AGFE01000018 Thermobacillus composti KWC4 DSM 18247	+	root; cellular organisms; Bacteria; Firmicutes; Bacilli; Bacillales; Paenibacillaceae; Thermobacillus	8	0	0	0	0	0	0	0	0	0	0	0	15	3	3	0	0	0	0	0	0	0	0	0	0	0	0	0	0	0	0	0	0	0	0	0	0	1	10	26	0	0	0	0
comp9194_c0_seq2	65.9	559	b19057 AFHQ01000028 Centipeda periodontii DSM 2778	+	root; cellular organisms; Bacteria; Firmicutes; Negativicutes; Selenomonadales; Veillonellaceae; Centipeda	8	0	0	0	0	0	0	0	0	0	0	0	0	0	0	2	0	0	0	0	0	0	0	0	1	0	0	0	0	0	0	0	0	0	0	0	0	0	0	2	1	0	0	0
comp9214_c0_seq4	64	551	b21596 AJLS01000008 Bacillus bataviensis LMG 21833	+	root; cellular organisms; Bacteria; Firmicutes; Bacilli; Bacillales; Bacillaceae; Bacillus	8	0	0	0	0	0	0	0	0	0	0	0	0	0	2	0	0	0	0	0	0	0	0	0	0	0	0	0	2	0	0	0	0	0	0	0	1	0	0	0	0	0	0	0
comp9278_c1_seq6	78.8	276	b5839 AY691309 Blautia producta ATCC 27340	+	root; cellular organisms; Bacteria; Firmicutes; Clostridia; Clostridiales; unclassified Clostridiales; Blautia	8	0	0	0	0	0	0	0	0	3	0	0	0	0	0	0	0	0	0	0	0	0	0	0	0	0	0	0	1	0	0	0	0	0	0	0	0	0	0	0	0	0	0	0
comp9287_c1_seq4	79	540	b17623 AB547600 Prevotella dentalis JCM 13448	+	root; cellular organisms; Bacteria; Bacteroidetes/Chlorobi group; Bacteroidetes; Bacteroidia; Bacteroidales; Prevotellaceae; Prevotella	8	0	0	0	0	0	0	0	0	0	0	0	0	3	0	0	0	0	0	0	5	0	0	0	0	0	0	0	0	0	0	0	0	0	0	1	3	1	0	0	0	0	0	0
comp9330_c1_seq7	62.8	543	b7604 AJ621261 Enterococcus pallens CCUG 45554	+	root; cellular organisms; Bacteria; Firmicutes; Bacilli; Lactobacillales; Enterococcaceae; Enterococcus	8	0	0	0	0	0	0	0	0	0	1	0	0	0	0	0	0	0	0	0	0	0	0	0	0	0	0	0	0	0	0	2	0	0	0	1	0	0	0	0	0	0	0	0
comp9343_c1_seq2	87	202	b6857 AY691296 Ruminococcus flavefaciens ATCC 19208	+	root; cellular organisms; Bacteria; Firmicutes; Clostridia; Clostridiales; Ruminococcaceae; Ruminococcus	8	0	0	0	0	0	0	0	0	0	0	0	0	0	0	0	0	0	0	0	0	0	0	0	0	0	0	5	0	0	0	0	0	0	0	0	0	0	0	0	0	1	1	0
comp9355_c0_seq1	82.5	273	b14162 NC_012778 Eubacterium eligens ATCC 27750	-	root; cellular organisms; Bacteria; Firmicutes; Clostridia; Clostridiales; Eubacteriaceae; Eubacterium	8	0	0	0	0	0	0	0	0	0	0	0	0	2	0	0	0	0	0	0	0	0	0	0	0	0	0	0	0	0	0	0	0	0	0	0	0	0	0	0	0	0	0	0
comp9356_c0_seq7	71.7	549	b6793 AY691232 Clostridium leptum ATCC 29065	+	root; cellular organisms; Bacteria; Firmicutes; Clostridia; Clostridiales; Clostridiaceae; Clostridium	8	0	0	0	0	0	0	0	0	0	1	0	0	0	0	0	0	0	0	0	0	0	0	0	0	0	0	0	0	0	0	0	0	0	0	0	0	0	0	0	0	0	0	0
comp9364_c2_seq2	67.9	554	b6788 AY691227 Clostridium cellobioparum ATCC 15832	+	root; cellular organisms; Bacteria; Firmicutes; Clostridia; Clostridiales; Clostridiaceae; Clostridium	8	0	0	0	0	0	0	0	0	0	0	0	0	0	0	0	0	0	1	0	0	0	0	0	0	0	0	0	0	0	0	0	0	0	1	0	0	0	0	0	0	0	0	0
comp9367_c4_seq2	82.4	459	b6817 AY691256 Eubacterium ventriosum ATCC 27560	+	root; cellular organisms; Bacteria; Firmicutes; Clostridia; Clostridiales; Eubacteriaceae; Eubacterium	8	0	0	0	0	0	0	0	0	0	1	0	0	0	0	0	0	0	0	0	0	0	0	0	0	1	0	0	0	0	4	1	0	0	0	0	0	0	0	0	0	8	1	0
comp9377_c1_seq1	67.9	250	b12586 NC_011296 Thermodesulfovibrio yellowstonii DSM 11347	-	root; cellular organisms; Bacteria; Nitrospirae; Nitrospira (class); Nitrospirales; Nitrospiraceae; Thermodesulfovibrio	8	0	0	0	0	0	0	0	0	0	0	0	0	0	0	0	0	0	0	0	0	0	0	0	0	0	0	0	0	0	1	0	0	0	0	0	5	0	0	2	0	0	0	1
comp9379_c1_seq1	85.6	201	b17984 NZ_ADDX01000027 Ruminococcaceae bacterium sp. D16	+	root; cellular organisms; Bacteria; Firmicutes; Clostridia; Clostridiales; Ruminococcaceae; unclassified Ruminococcaceae	8	1	0	0	0	0	0	0	0	1	0	0	0	0	0	0	0	0	0	0	0	0	0	0	0	0	0	1	0	0	0	2	0	0	0	0	0	0	0	0	0	0	0	0
comp9416_c1_seq3	81	227	b17984 NZ_ADDX01000027 Ruminococcaceae bacterium sp. D16	+	root; cellular organisms; Bacteria; Firmicutes; Clostridia; Clostridiales; Ruminococcaceae; unclassified Ruminococcaceae	8	11	0	1	0	0	0	0	0	0	0	0	0	2	0	0	0	0	0	0	1	0	0	0	0	0	0	0	0	0	0	2	0	0	0	0	0	0	0	0	0	0	0	0
comp9419_c0_seq3	65.4	256	b16655 FP929044 Eubacterium siraeum 70/3	+	root; cellular organisms; Bacteria; Firmicutes; Clostridia; Clostridiales; Eubacteriaceae; Eubacterium	8	0	0	0	1	0	0	0	0	0	0	0	0	0	0	0	0	0	0	0	2	0	0	0	0	0	0	0	0	0	0	0	0	0	1	0	0	0	0	6	14	0	0	0
comp9420_c1_seq1	72	478	b6796 AY691235 Flavonifractor plautii ATCC 49531	+	root; cellular organisms; Bacteria; Firmicutes; Clostridia; Clostridiales; unclassified Clostridiales; Flavonifractor	8	0	0	0	0	0	0	0	0	0	0	0	0	0	0	0	0	0	0	0	0	1	0	0	0	0	0	0	0	0	0	4	0	0	0	0	0	0	1	0	1	0	0	0
comp9442_c0_seq6	75.6	232	b19666 NC_016048 Oscillibacter valericigenes Sjm18-20 DSM 18026	+	root; cellular organisms; Bacteria; Firmicutes; Clostridia; Clostridiales; Oscillospiraceae; Oscillibacter	8	0	0	0	0	0	0	1	0	0	0	0	1	0	0	0	0	0	0	0	0	1	0	0	0	0	0	0	0	0	0	0	0	0	0	0	2	0	0	0	0	0	0	0
comp9443_c1_seq1	78.3	208	b17984 NZ_ADDX01000027 Ruminococcaceae bacterium sp. D16	+	root; cellular organisms; Bacteria; Firmicutes; Clostridia; Clostridiales; Ruminococcaceae; unclassified Ruminococcaceae	8	0	0	0	0	0	0	0	0	0	0	0	0	0	1	0	0	0	0	0	0	0	0	0	0	0	1	0	0	0	0	1	0	0	1	0	0	0	0	0	0	2	1	0
comp9451_c0_seq3	77.9	285	b6796 AY691235 Flavonifractor plautii ATCC 49531	+	root; cellular organisms; Bacteria; Firmicutes; Clostridia; Clostridiales; unclassified Clostridiales; Flavonifractor	8	0	0	0	0	0	0	0	0	0	0	0	0	2	0	0	0	0	0	0	0	0	0	0	0	1	0	0	0	0	0	2	0	2	0	0	0	0	0	0	0	3	0	0
comp9454_c0_seq7	93	355	b16661 FP929032 Alistipes shahii WAL 8301	+	root; cellular organisms; Bacteria; Bacteroidetes/Chlorobi group; Bacteroidetes; Bacteroidia; Bacteroidales; Rikenellaceae; Alistipes	8	0	0	0	0	0	0	0	0	0	0	0	2	0	0	0	0	0	0	0	0	0	0	0	0	0	0	0	0	0	0	0	0	0	0	0	1	0	0	0	1	0	0	0
comp9488_c1_seq1	86.1	202	b6796 AY691235 Flavonifractor plautii ATCC 49531	+	root; cellular organisms; Bacteria; Firmicutes; Clostridia; Clostridiales; unclassified Clostridiales; Flavonifractor	8	0	0	0	0	0	0	0	0	0	0	0	0	0	0	0	0	0	0	0	0	0	0	0	0	0	0	0	0	0	0	0	0	0	1	0	0	0	0	0	0	1	0	0
comp9489_c0_seq1	80.9	537	b14160 NC_012781 Eubacterium rectale ATCC 33656	+	root; cellular organisms; Bacteria; Firmicutes; Clostridia; Clostridiales; Eubacteriaceae; Eubacterium	8	0	0	0	0	0	0	0	0	0	6	0	0	0	0	0	0	0	0	0	35	0	0	0	0	1	0	0	0	0	0	53	0	0	0	0	1	0	0	0	26	0	0	0
comp9489_c0_seq2	75.1	338	b12005 EU622484 Clostridium septicum ATCC 12464	+	root; cellular organisms; Bacteria; Firmicutes; Clostridia; Clostridiales; Clostridiaceae; Clostridium	8	0	0	0	0	1	0	0	0	0	0	1	0	1	0	0	0	0	0	0	1	0	0	0	0	0	0	0	0	0	0	1	0	0	0	0	0	0	0	0	4	0	0	0
comp2102_c0_seq1	70.6	546	b19107 AFCE01000130 Caldalkalibacillus thermarum TA2.A1	-	root; cellular organisms; Bacteria; Firmicutes; Bacilli; Bacillales; Bacillaceae; Caldalkalibacillus	7	0	0	1	0	0	0	0	0	0	0	0	0	0	0	0	0	0	0	0	0	0	0	0	0	0	0	0	0	0	0	0	0	0	0	0	0	1	0	0	0	0	0	0
comp4865_c0_seq1	79.6	238	b16490 CP002400 Ethanoligenens harbinense YUAN-3	+	root; cellular organisms; Bacteria; Firmicutes; Clostridia; Clostridiales; Ruminococcaceae; Ethanoligenens	7	0	0	0	2	0	0	0	0	0	0	0	0	1	0	0	0	0	0	0	0	0	0	0	0	0	0	0	1	0	0	0	3	0	0	0	0	1	0	0	0	0	0	0
comp5883_c0_seq1	75.6	244	b19170 ACTO01000059 Lachnospiraceae bacterium 2_1_58FAA	+	root; cellular organisms; Bacteria; Firmicutes; Clostridia; Clostridiales; Lachnospiraceae; unclassified Lachnospiraceae	7	1	0	0	0	0	0	0	0	0	0	2	0	0	0	0	0	0	0	0	0	0	0	0	0	0	0	0	0	0	0	0	0	0	1	0	5	1	0	0	0	0	0	0
comp6806_c0_seq2	67.2	321	b19107 AFCE01000130 Caldalkalibacillus thermarum TA2.A1	+	root; cellular organisms; Bacteria; Firmicutes; Bacilli; Bacillales; Bacillaceae; Caldalkalibacillus	7	0	0	0	0	0	0	0	0	0	0	1	3	0	0	0	0	0	0	0	0	0	0	0	0	0	0	0	0	0	0	0	0	0	0	0	0	1	0	1	1	0	3	0
comp7534_c0_seq1	88.7	266	b17984 NZ_ADDX01000027 Ruminococcaceae bacterium sp. D16	+	root; cellular organisms; Bacteria; Firmicutes; Clostridia; Clostridiales; Ruminococcaceae; unclassified Ruminococcaceae	7	0	0	0	0	0	0	0	0	1	0	0	0	0	0	0	0	0	0	0	0	0	0	0	0	0	0	0	0	0	0	0	0	0	0	0	0	0	0	0	0	0	0	0
comp8259_c0_seq2	78	324	b17663 AB547561 Barnesiella viscericola JCM 13660	+	root; cellular organisms; Bacteria; Bacteroidetes/Chlorobi group; Bacteroidetes; Bacteroidia; Bacteroidales; Porphyromonadaceae; Barnesiella	7	0	0	0	0	0	0	0	0	2	0	0	0	0	0	0	0	0	0	0	0	0	0	0	0	0	0	0	0	0	0	1	0	0	0	0	0	0	0	1	1	0	0	0
comp8265_c0_seq1	69.6	274	b17984 NZ_ADDX01000027 Ruminococcaceae bacterium sp. D16	-	root; cellular organisms; Bacteria; Firmicutes; Clostridia; Clostridiales; Ruminococcaceae; unclassified Ruminococcaceae	7	0	0	0	0	0	1	2	0	0	0	0	0	1	0	0	0	0	2	0	0	0	0	0	0	0	0	1	0	0	0	0	0	0	0	0	0	0	0	0	1	0	0	0
comp8363_c0_seq1	85.5	234	b14160 NC_012781 Eubacterium rectale ATCC 33656	+	root; cellular organisms; Bacteria; Firmicutes; Clostridia; Clostridiales; Eubacteriaceae; Eubacterium	7	0	0	0	0	0	0	0	0	0	0	0	1	0	0	0	0	0	0	0	0	0	0	0	4	0	0	0	0	0	0	0	0	0	0	0	1	0	0	0	0	0	0	0
comp8559_c0_seq1	99.3	283	b411 AB008146 Klebsiella pneumoniae JCM1662	+	root; cellular organisms; Bacteria; Proteobacteria; Gammaproteobacteria; Enterobacteriales; Enterobacteriaceae; Klebsiella	7	1	0	0	0	0	0	0	0	0	0	0	0	0	0	0	0	0	1	0	0	0	0	1	0	0	0	1	0	0	0	0	1	0	0	0	0	0	0	0	0	0	0	0
comp8872_c0_seq1	64.7	551	b10644 ABCC02000057 Clostridium bolteae ATCC BAA-613	+	root; cellular organisms; Bacteria; Firmicutes; Clostridia; Clostridiales; Clostridiaceae; Clostridium	7	0	0	0	0	0	0	0	0	2	0	0	0	3	0	0	0	0	0	0	0	0	0	0	0	0	0	0	0	0	0	0	0	0	0	0	0	1	0	0	0	0	0	0
comp8884_c0_seq1	77.7	364	b6796 AY691235 Flavonifractor plautii ATCC 49531	+	root; cellular organisms; Bacteria; Firmicutes; Clostridia; Clostridiales; unclassified Clostridiales; Flavonifractor	7	1	0	0	0	0	0	0	0	0	0	1	11	1	0	0	0	0	0	0	0	0	0	0	0	0	0	0	0	0	0	0	0	3	0	0	0	0	1	0	0	0	0	0
comp8959_c0_seq3	74.5	279	b6796 AY691235 Flavonifractor plautii ATCC 49531	+	root; cellular organisms; Bacteria; Firmicutes; Clostridia; Clostridiales; unclassified Clostridiales; Flavonifractor	7	0	0	0	0	0	0	0	0	0	0	0	1	1	0	0	0	0	0	0	0	1	0	0	0	0	0	0	0	0	0	0	2	0	2	0	1	10	0	0	0	0	0	0
comp8993_c0_seq1	71.7	550	b10849 NZ_ABGD02000012 Anaerotruncus colihominis DSM17241	+	root; cellular organisms; Bacteria; Firmicutes; Clostridia; Clostridiales; Clostridiaceae; Anaerotruncus	7	0	0	0	0	0	0	0	0	0	0	0	0	0	0	0	0	0	0	0	0	0	0	0	0	0	0	0	0	0	0	0	0	0	0	0	0	4	0	0	0	0	0	0
comp9026_c0_seq2	66.9	329	b14182 NZ_ACLA01000020 Selenomonas flueggei ATCC 43531	+	root; cellular organisms; Bacteria; Firmicutes; Clostridia; Clostridiales; Veillonellaceae; Selenomonas	7	0	0	0	0	0	0	0	0	0	0	0	0	0	0	0	0	0	0	0	0	0	0	0	0	0	0	0	0	0	0	0	0	0	0	0	0	0	1	0	0	0	0	0
comp9054_c1_seq1	71.9	329	b20207 AGCJ01000042 Anaeroglobus geminatus F0357	+	root; cellular organisms; Bacteria; Firmicutes; Negativicutes; Selenomonadales; Veillonellaceae; Anaeroglobus	7	0	0	0	0	0	0	0	0	0	0	0	0	0	0	0	0	0	0	0	0	0	0	0	0	0	0	0	0	0	0	0	0	0	0	0	0	0	0	0	0	0	0	1
comp9061_c0_seq1	68.6	564	b16600 GG749078 Erysipelotrichaceae bacterium 5_2_54FAA	+	root; cellular organisms; Bacteria; Firmicutes; Erysipelotrichi; Erysipelotrichales; Erysipelotrichaceae; Erysipelotrichaceae	7	0	0	0	0	0	0	0	0	0	0	0	0	0	0	0	0	0	0	0	0	0	0	0	0	0	3	0	0	0	0	0	0	0	0	0	0	0	0	0	0	0	0	0
comp9061_c0_seq3	67.8	566	b3381 AY123731 Erysipelothrix rhusiopathiae ATCC 19414	+	root; cellular organisms; Bacteria; Firmicutes; Mollicutes; Anaeroplasmatales; Genera incertae sedis; Erysipelotrichaceae	7	0	0	0	0	0	0	0	0	0	0	0	0	0	0	0	0	0	0	0	0	0	0	0	0	0	0	0	0	0	0	0	0	0	0	0	0	1	0	0	7	0	0	0
comp9136_c2_seq1	62.6	225	b17635 AB547588 Porphyromonas somerae JCM 13867	+	root; cellular organisms; Bacteria; Bacteroidetes/Chlorobi group; Bacteroidetes; Bacteroidia; Bacteroidales; Porphyromonadaceae; Porphyromonas	7	0	0	0	0	0	0	0	0	0	1	0	0	0	0	1	0	0	0	0	2	0	0	0	0	0	0	0	0	0	0	0	0	0	0	0	1	0	0	0	1	0	0	0
comp9144_c0_seq1	69.2	213	b17670 AB547568 Parabacteroides gordonii JCM 15724	+	root; cellular organisms; Bacteria; Bacteroidetes/Chlorobi group; Bacteroidetes; Bacteroidia; Bacteroidales; Porphyromonadaceae; Parabacteroides	7	0	0	0	0	0	0	0	0	0	0	0	0	0	0	0	0	0	0	0	0	0	0	0	0	0	0	0	0	0	0	0	0	0	4	0	0	0	9	10	0	0	0	0
comp9166_c0_seq2	66.1	566	v10322 6788 Clostridium sordelii ATCC 9714	+	root; cellular organisms; Bacteria; Firmicutes; Clostridia; Clostridiales; Clostridiaceae; Clostridium	7	0	0	0	0	0	0	0	0	0	0	0	0	0	0	0	0	0	0	0	2	0	0	0	0	0	0	0	0	0	0	0	0	0	0	1	0	0	0	0	292	0	0	0
comp9246_c0_seq3	81.1	252	b10643 ABED02000025 Faecalibacterium prausnitzii M21/2	+	root; cellular organisms; Bacteria; Firmicutes; Clostridia; Clostridiales; Ruminococcaceae; Faecalibacterium	7	0	0	0	0	0	0	0	0	0	0	0	0	0	0	0	0	0	0	0	0	0	0	0	1	0	0	0	0	0	1	0	0	1	0	0	0	0	0	0	0	1	0	0
comp9247_c1_seq1	69.6	337	b14488 CP002171 Thermoanaerobacterium thermosaccharolyticum DSM 571	+	root; cellular organisms; Bacteria; Firmicutes; Clostridia; Thermoanaerobacterales; Thermoanaerobacterales Family III. Incertae Sedis; Thermoanaerobacterium	7	0	0	0	0	1	0	0	0	0	0	0	0	1	0	0	0	0	0	0	0	0	0	0	0	0	0	0	0	0	0	0	0	0	0	0	0	0	0	0	0	0	0	0
comp9287_c1_seq3	81.5	558	b16458 AB510684 Bacteroides plebeius JCM 12973	+	root; cellular organisms; Bacteria; Bacteroidetes/Chlorobi group; Bacteroidetes; Bacteroidia; Bacteroidales; Bacteroidaceae; Bacteroides	7	0	0	0	0	0	0	0	0	0	0	0	0	0	0	0	0	0	0	1	0	0	0	0	0	0	0	0	0	0	0	0	0	0	1	0	0	0	0	0	0	0	1	0
comp9293_c0_seq2	76.2	464	b12003 ABOX02000008 Bacterium sp. Ellin514	-	root; cellular organisms; Bacteria; Verrucomicrobia; Verrucomicrobiae; Verrucomicrobiales; Verrucomicrobia subdivision 3	7	1	0	0	0	0	0	0	0	0	0	0	0	0	1	0	0	0	0	0	0	0	0	0	0	0	0	0	0	0	0	1	1	0	0	0	0	0	0	0	0	0	0	2
comp9300_c0_seq1	81.3	548	b1027 AF440234 Prevotella intermedia ATCC 25611	-	root; cellular organisms; Bacteria; Bacteroidetes/Chlorobi group; Bacteroidetes; Bacteroidia; Bacteroidales; Prevotellaceae; Prevotella	7	0	0	0	0	0	0	0	0	0	0	1	0	0	0	0	0	0	0	0	0	0	0	0	1	0	0	0	0	0	0	0	0	0	0	0	0	0	1	0	0	0	0	0
comp9305_c1_seq6	78.7	233	b6803 AY691242 Clostridium xylanolyticum ATCC 49623	-	root; cellular organisms; Bacteria; Firmicutes; Clostridia; Clostridiales; Clostridiaceae; Clostridium	7	0	0	0	0	0	0	0	0	0	0	0	0	0	0	0	0	0	0	0	0	0	0	0	0	0	0	0	0	0	0	10	0	0	0	0	20	1	0	0	0	0	0	0
comp9331_c0_seq3	80.7	250	b14505 NZ_ACCL02000002 Marvinbryantia formatexigens DSM 14469	+	root; cellular organisms; Bacteria; Firmicutes; Clostridia; Clostridiales; Lachnospiraceae; Marvinbryantia	7	1	0	0	0	0	0	0	0	0	0	0	0	1	0	0	0	0	0	0	0	0	0	0	0	0	0	0	0	0	0	0	0	0	0	0	0	1	0	0	0	0	0	0
comp9332_c0_seq1	74.8	298	b6387 NC_006177 Symbiobacterium thermophilum IAM14863	+	root; cellular organisms; Bacteria; Actinobacteria; Symbiobacterium	7	0	0	0	0	0	0	0	0	0	0	0	0	0	0	0	0	0	0	0	0	0	0	0	0	0	0	0	0	0	0	1	0	1	0	0	0	0	0	0	0	0	0	0
comp9339_c3_seq1	73.5	349	b19666 NC_016048 Oscillibacter valericigenes Sjm18-20 DSM 18026	+	root; cellular organisms; Bacteria; Firmicutes; Clostridia; Clostridiales; Oscillospiraceae; Oscillibacter	7	0	0	0	0	0	0	0	0	0	0	1	1	0	0	0	1	0	0	0	0	0	0	0	0	0	0	0	0	0	0	1	0	1	0	0	0	1	0	0	0	0	0	0
comp9350_c0_seq2	58.4	396	b3353 AY123693 Acidovorax facilis ATCC 11228	-	root; cellular organisms; Bacteria; Proteobacteria; Betaproteobacteria; Burkholderiales; Comamonadaceae; Acidovorax	7	0	0	0	0	0	0	0	0	0	0	0	1	0	0	0	0	0	0	0	0	0	0	0	0	0	0	0	1	0	0	0	1	0	0	0	0	0	0	0	7	0	0	0
comp9351_c3_seq3	66.2	201	b9168 NC_009454 Pelotomaculum thermopropionicum SI	+	root; cellular organisms; Bacteria; Firmicutes; Clostridia; Clostridiales; Peptococcaceae; Pelotomaculum	7	0	0	0	0	0	0	0	0	0	0	1	0	0	0	0	0	0	0	0	0	0	0	0	0	0	0	0	0	0	0	0	1	0	0	0	1	0	0	0	0	0	0	0
comp9367_c4_seq5	82.4	444	b6817 AY691256 Eubacterium ventriosum ATCC 27560	+	root; cellular organisms; Bacteria; Firmicutes; Clostridia; Clostridiales; Eubacteriaceae; Eubacterium	7	0	0	0	0	0	0	0	0	0	0	1	0	1	0	0	0	0	0	0	0	0	0	0	0	1	0	0	0	0	0	0	0	0	0	0	0	0	0	0	0	0	0	0
comp9367_c4_seq6	80.6	306	b12769 NZ_ABVQ01000035 [Bacteroides] pectinophilus ATCC 43243	+	root; cellular organisms; Bacteria; Firmicutes; Clostridia; Clostridiales; unclassified Clostridiales; [Bacteroides] pectinophilus	7	0	0	0	0	0	0	0	0	0	0	0	0	0	0	0	0	0	0	1	0	0	0	0	0	0	0	0	0	0	0	0	0	0	0	0	0	0	0	0	0	0	0	0
comp9369_c0_seq1	69.5	246	b17984 NZ_ADDX01000027 Ruminococcaceae bacterium sp. D16	+	root; cellular organisms; Bacteria; Firmicutes; Clostridia; Clostridiales; Ruminococcaceae; unclassified Ruminococcaceae	7	0	0	0	0	2	0	1	0	0	0	0	0	0	0	0	0	0	0	0	0	0	0	0	0	0	0	0	0	0	0	0	0	0	0	0	0	0	0	0	0	0	0	0
comp9402_c1_seq3	69.5	324	b5841 AY691311 Clostridium cellulolyticum ATCC 35319	+	root; cellular organisms; Bacteria; Firmicutes; Clostridia; Clostridiales; Clostridiaceae; Clostridium	7	0	0	0	0	0	0	0	0	0	0	0	0	0	0	0	0	0	0	0	0	0	0	0	0	0	0	0	0	0	0	2	0	0	0	0	0	0	0	0	0	0	0	0
comp9407_c0_seq4	80.4	495	b6857 AY691296 Ruminococcus flavefaciens ATCC 19208	+	root; cellular organisms; Bacteria; Firmicutes; Clostridia; Clostridiales; Ruminococcaceae; Ruminococcus	7	0	0	0	0	0	0	0	0	0	0	0	1	2	0	0	0	0	0	0	0	0	0	0	0	0	0	2	0	0	2	0	0	0	2	0	0	0	0	0	0	0	3	0
comp9407_c0_seq5	68.9	291	b6796 AY691235 Flavonifractor plautii ATCC 49531	+	root; cellular organisms; Bacteria; Firmicutes; Clostridia; Clostridiales; unclassified Clostridiales; Flavonifractor	7	0	0	0	1	0	1	0	0	0	0	0	2	0	0	0	0	0	0	0	0	0	0	0	0	0	0	0	1	0	0	0	0	3	0	0	0	0	0	0	0	0	0	0
comp9411_c1_seq3	73.2	365	b6855 AY691294 Ruminococcus bromii ATCC 27255	+	root; cellular organisms; Bacteria; Firmicutes; Clostridia; Clostridiales; Ruminococcaceae; Ruminococcus	7	0	0	0	0	0	0	0	0	0	0	0	0	2	0	0	0	0	0	0	1	0	0	0	0	0	0	0	0	0	0	0	0	0	0	0	0	0	0	0	1	0	0	0
comp9419_c0_seq5	70.3	265	b16655 FP929044 Eubacterium siraeum 70/3	+	root; cellular organisms; Bacteria; Firmicutes; Clostridia; Clostridiales; Eubacteriaceae; Eubacterium	7	0	0	0	0	0	0	0	0	0	0	0	1	7	0	0	0	0	0	0	0	0	0	0	0	0	0	0	0	0	1	0	0	0	4	0	0	0	0	0	0	0	0	0
comp9422_c2_seq3	55.4	303	v3904 3551 Exiguobacterium acetylicum z468	+	root; cellular organisms; Bacteria; Firmicutes; Bacilli; Bacillales; Bacillaceae; Exiguobacterium	7	0	0	0	0	0	0	0	0	0	0	0	1	0	0	0	0	0	0	0	0	0	0	0	1	0	0	0	0	0	0	0	2	0	0	0	2	0	0	2	0	0	0	0
comp27020_c0_seq1	99.1	556	b854 AY004285 Bifidobacterium boum JCM1211	+	root; cellular organisms; Bacteria; Actinobacteria; Actinobacteria (class); Actinobacteridae; Bifidobacteriales; Bifidobacteriaceae; Bifidobacterium	6	0	0	0	0	0	0	0	0	0	0	0	0	0	0	0	0	0	0	0	0	0	0	0	0	0	0	0	0	0	0	0	0	0	1	0	0	0	2	0	0	0	0	0
comp304_c0_seq1	70.3	423	b16658 FP929038 Coprococcus catus GD/7	-	root; cellular organisms; Bacteria; Firmicutes; Clostridia; Clostridiales; Lachnospiraceae; Coprococcus	6	0	0	0	0	0	0	0	0	0	0	0	0	0	0	0	0	0	0	0	0	0	0	0	0	0	0	0	0	0	0	0	0	0	0	0	0	0	0	0	1	0	0	0
comp33830_c0_seq1	71.2	325	b19666 NC_016048 Oscillibacter valericigenes Sjm18-20 DSM 18026	+	root; cellular organisms; Bacteria; Firmicutes; Clostridia; Clostridiales; Oscillospiraceae; Oscillibacter	6	0	0	0	0	0	0	0	0	0	1	0	0	0	0	0	0	0	0	0	0	0	0	0	0	1	0	0	1	0	1	1	0	0	0	0	0	0	0	0	0	0	0	0
comp40081_c0_seq1	58.6	327	b1263 AY263151 Renibacterium salmoninarum ATCC 33209	+	root; cellular organisms; Bacteria; Actinobacteria; Actinobacteria (class); Actinobacteridae; Actinomycetales; Micrococcineae; Micrococcaceae	6	0	0	0	0	0	0	0	0	0	0	0	0	0	0	0	0	0	0	0	0	0	0	0	0	0	0	0	0	0	0	1	0	0	1	0	0	0	0	0	0	0	0	0
comp453_c0_seq1	74.6	315	b12005 EU622484 Clostridium septicum ATCC 12464	+	root; cellular organisms; Bacteria; Firmicutes; Clostridia; Clostridiales; Clostridiaceae; Clostridium	6	0	0	0	0	0	0	0	0	0	0	0	0	0	0	0	0	0	0	0	0	0	0	0	0	0	0	0	0	0	0	0	0	0	0	0	0	0	0	0	0	0	0	0
comp5920_c0_seq1	63.4	318	b19666 NC_016048 Oscillibacter valericigenes Sjm18-20 DSM 18026	-	root; cellular organisms; Bacteria; Firmicutes; Clostridia; Clostridiales; Oscillospiraceae; Oscillibacter	6	0	0	0	0	0	0	0	0	0	0	0	0	0	0	0	0	0	0	0	0	0	0	0	0	0	0	1	0	0	0	0	0	1	0	0	0	2	0	0	0	0	0	2
comp6255_c0_seq1	67.1	211	b4452 NC_007517 Geobacter metallireducens GS-15 ATCC 53774	-	root; cellular organisms; Bacteria; Proteobacteria; delta/epsilon subdivisions; Deltaproteobacteria; Desulfuromonadales; Geobacteraceae; Geobacter	6	0	0	0	0	0	0	0	0	0	0	0	0	0	0	0	0	0	0	0	0	0	0	0	0	0	0	1	0	0	0	0	0	2	0	0	0	0	0	0	1	1	0	0
comp6260_c0_seq1	90.5	264	b16458 AB510684 Bacteroides plebeius JCM 12973	+	root; cellular organisms; Bacteria; Bacteroidetes/Chlorobi group; Bacteroidetes; Bacteroidia; Bacteroidales; Bacteroidaceae; Bacteroides	6	0	0	1	0	0	0	0	0	0	0	0	0	0	0	0	0	0	0	0	0	0	0	0	0	0	0	0	0	0	0	0	0	0	0	0	0	0	0	0	1	0	0	0
comp7044_c0_seq1	64.6	556	b14182 NZ_ACLA01000020 Selenomonas flueggei ATCC 43531	+	root; cellular organisms; Bacteria; Firmicutes; Clostridia; Clostridiales; Veillonellaceae; Selenomonas	6	0	0	0	0	0	0	0	0	0	0	0	0	0	0	0	0	0	0	0	0	0	0	0	0	0	1	1	0	0	0	0	1	0	0	0	0	0	0	1	0	0	0	0
comp8224_c0_seq1	78.5	256	b18390 ADCP01000161 Bilophila wadsworthia 3_1_6	-	root; cellular organisms; Bacteria; Proteobacteria; delta/epsilon subdivisions; Deltaproteobacteria; Desulfovibrionales; Desulfovibrionaceae; Bilophila	6	0	0	0	0	0	0	0	0	0	0	0	0	0	0	0	0	0	0	0	0	0	0	0	0	0	0	0	0	0	0	0	0	0	0	1	0	0	0	0	0	0	0	0
comp8321_c0_seq1	72.6	309	b6857 AY691296 Ruminococcus flavefaciens ATCC 19208	+	root; cellular organisms; Bacteria; Firmicutes; Clostridia; Clostridiales; Ruminococcaceae; Ruminococcus	6	0	0	0	0	0	0	0	0	0	12	0	0	0	0	0	0	0	0	0	0	0	0	0	0	0	3	0	0	0	0	0	0	0	0	0	0	0	0	0	0	0	0	0
comp8368_c0_seq1	85.5	207	b16655 FP929044 Eubacterium siraeum 70/3	+	root; cellular organisms; Bacteria; Firmicutes; Clostridia; Clostridiales; Eubacteriaceae; Eubacterium	6	0	0	0	0	1	0	0	0	0	0	0	0	0	0	0	0	0	0	0	1	0	0	0	0	0	0	0	0	0	0	0	0	0	0	0	0	0	0	0	1	0	0	0
comp8556_c0_seq1	63.3	284	b17984 NZ_ADDX01000027 Ruminococcaceae bacterium sp. D16	-	root; cellular organisms; Bacteria; Firmicutes; Clostridia; Clostridiales; Ruminococcaceae; unclassified Ruminococcaceae	6	0	0	0	0	0	0	0	0	0	0	0	0	1	0	0	0	0	0	0	0	0	0	0	0	0	0	0	0	0	0	0	0	0	0	0	0	0	1	0	4	0	0	0
comp8576_c0_seq1	72	423	b6855 AY691294 Ruminococcus bromii ATCC 27255	+	root; cellular organisms; Bacteria; Firmicutes; Clostridia; Clostridiales; Ruminococcaceae; Ruminococcus	6	0	0	0	0	0	0	0	0	0	0	0	0	0	1	0	0	0	0	0	0	0	0	0	0	0	0	0	0	0	0	0	0	0	0	0	1	0	1	0	0	0	0	0
comp8784_c0_seq1	75	557	b17658 AB547555 Bacteroides fluxus JCM 16101	+	root; cellular organisms; Bacteria; Bacteroidetes/Chlorobi group; Bacteroidetes; Bacteroidia; Bacteroidales; Bacteroidaceae; Bacteroides	6	0	0	0	0	0	0	0	0	0	0	0	0	0	0	6	0	0	0	0	0	0	0	0	0	22	0	0	0	0	0	0	0	0	0	0	0	0	0	0	0	0	0	0
comp8894_c0_seq1	63.9	555	b7670 DQ099908 Brachyspira murdochii ATCC 51284	+	root; cellular organisms; Bacteria; Spirochaetes; Spirochaetes (class); Spirochaetales; Brachyspiraceae	6	0	0	0	0	0	0	0	0	0	0	0	0	0	0	0	0	0	0	0	0	0	0	1	0	0	0	0	0	0	1	0	0	0	0	0	0	0	0	0	0	0	0	0
comp8904_c0_seq1	68.3	561	b18293 AEPW01000006 Eubacterium saburreum DSM 3986	+	root; cellular organisms; Bacteria; Firmicutes; Clostridia; Clostridiales; Eubacteriaceae; Eubacterium	6	0	0	2	0	0	0	0	0	0	0	0	0	0	0	0	0	0	0	0	0	0	0	0	0	0	0	0	0	0	3	0	0	0	1	0	0	2	1	0	0	0	0	0
comp8916_c0_seq1	56.7	274	b8823 AP006715 Porphyra yezoensis cv. U-51	-	root; cellular organisms; Eukaryota; Rhodophyta; Bangiophyceae; Bangiales; Bangiaceae; Porphyra	6	0	0	0	0	0	0	0	0	0	0	0	0	0	0	0	0	0	0	0	0	0	0	0	0	0	0	0	0	0	1	0	1	0	0	0	0	0	0	0	0	0	0	0
comp8932_c0_seq1	74.4	217	b19539 CP003040 Roseburia hominis A2-183	+	root; cellular organisms; Bacteria; Firmicutes; Clostridia; Clostridiales; Lachnospiraceae; Roseburia	6	0	0	0	0	0	0	0	0	0	1	0	0	0	0	0	0	0	0	0	0	0	0	0	0	0	0	0	0	0	1	0	0	0	0	0	0	0	0	0	0	0	0	0
comp9047_c1_seq1	99	403	b10309 CP000140 Parabacteroides distasonis ATCC 8503	+	root; cellular organisms; Bacteria; Bacteroidetes/Chlorobi group; Bacteroidetes; Bacteroidia; Bacteroidales; Porphyromonadaceae; Parabacteroides	6	0	0	0	0	0	0	0	0	1	0	0	0	0	1	0	0	0	1	0	0	0	0	0	0	0	0	0	0	0	0	0	0	0	0	0	0	0	0	0	0	0	0	0
comp9146_c2_seq5	78.5	255	b10849 NZ_ABGD02000012 Anaerotruncus colihominis DSM17241	+	root; cellular organisms; Bacteria; Firmicutes; Clostridia; Clostridiales; Clostridiaceae; Anaerotruncus	6	0	0	0	0	0	0	0	0	1	0	5	0	0	1	0	0	0	0	0	0	1	0	0	0	0	0	0	0	0	0	0	0	0	0	1	0	0	0	0	0	0	0	0
comp9154_c2_seq5	82.2	253	b14505 NZ_ACCL02000002 Marvinbryantia formatexigens DSM 14469	+	root; cellular organisms; Bacteria; Firmicutes; Clostridia; Clostridiales; Lachnospiraceae; Marvinbryantia	6	1	0	1	0	0	0	0	0	0	0	0	1	0	0	0	0	0	0	0	0	0	0	0	0	0	0	0	0	0	0	0	0	0	0	0	0	0	0	0	0	0	0	0
comp9187_c1_seq4	75.7	552	b14162 NC_012778 Eubacterium eligens ATCC 27750	+	root; cellular organisms; Bacteria; Firmicutes; Clostridia; Clostridiales; Eubacteriaceae; Eubacterium	6	0	0	0	0	0	0	0	0	0	0	0	0	0	0	0	0	0	0	0	0	0	0	0	0	0	0	0	0	0	0	0	0	0	0	0	0	0	0	0	0	0	0	0
comp9222_c1_seq3	70.4	552	b19539 CP003040 Roseburia hominis A2-183	+	root; cellular organisms; Bacteria; Firmicutes; Clostridia; Clostridiales; Lachnospiraceae; Roseburia	6	0	0	0	0	0	0	0	0	0	3	0	0	0	0	0	0	0	0	0	2	0	0	0	0	0	0	0	0	0	0	0	0	0	0	0	0	0	0	0	0	0	0	0
comp9226_c0_seq1	65.7	536	v3129 3323 Neisseria sicca A2-1	+	root; cellular organisms; Bacteria; Proteobacteria; Betaproteobacteria; Neisseriales; Neisseriaceae	6	0	0	0	0	0	0	0	0	0	0	0	0	0	0	0	0	0	1	0	1	0	0	0	0	0	0	1	0	0	0	0	0	0	0	0	0	0	0	0	0	0	0	0
comp9236_c0_seq1	77.7	256	b6830 AY691269 Oxobacter pfennigii ATCC 43583	-	root; cellular organisms; Bacteria; Firmicutes; Clostridia; Clostridiales; Clostridiaceae	6	0	0	0	0	0	0	0	0	0	0	0	0	1	0	0	0	0	0	0	0	0	0	0	0	0	0	0	0	0	1	1	0	0	0	0	0	0	0	0	0	0	0	0
comp9247_c1_seq3	66.6	350	b14488 CP002171 Thermoanaerobacterium thermosaccharolyticum DSM 571	+	root; cellular organisms; Bacteria; Firmicutes; Clostridia; Thermoanaerobacterales; Thermoanaerobacterales Family III. Incertae Sedis; Thermoanaerobacterium	6	0	0	0	0	0	0	0	0	0	0	0	0	0	0	0	0	0	0	0	0	0	0	0	0	0	0	0	0	0	5	0	0	3	5	0	0	0	0	0	0	0	0	0
comp9295_c0_seq2	78	302	b6795 AY691234 Clostridium nexile ATCC 27757	+	root; cellular organisms; Bacteria; Firmicutes; Clostridia; Clostridiales; Clostridiaceae; Clostridium	6	0	0	0	0	0	0	0	0	0	0	0	2	0	0	0	0	0	0	0	7	0	0	0	0	0	0	0	0	0	1	18	0	0	0	0	2	0	0	0	0	0	0	0
comp9296_c0_seq9	82	558	b6855 AY691294 Ruminococcus bromii ATCC 27255	+	root; cellular organisms; Bacteria; Firmicutes; Clostridia; Clostridiales; Ruminococcaceae; Ruminococcus	6	0	0	0	0	0	0	0	0	0	0	0	0	0	0	0	0	0	0	0	0	0	0	0	0	0	0	1	0	0	44	0	0	0	0	0	0	0	0	0	0	0	0	0
comp9324_c0_seq3	85	307	b14505 NZ_ACCL02000002 Marvinbryantia formatexigens DSM 14469	+	root; cellular organisms; Bacteria; Firmicutes; Clostridia; Clostridiales; Lachnospiraceae; Marvinbryantia	6	0	0	0	0	0	0	0	0	0	0	0	0	1	0	0	0	0	0	0	0	0	0	0	0	0	0	0	0	0	0	0	0	0	0	0	0	0	0	0	0	0	0	1
comp9331_c0_seq2	78.3	253	b10849 NZ_ABGD02000012 Anaerotruncus colihominis DSM17241	+	root; cellular organisms; Bacteria; Firmicutes; Clostridia; Clostridiales; Clostridiaceae; Anaerotruncus	6	0	0	0	0	1	0	0	0	0	0	1	2	0	0	1	0	0	0	0	0	0	0	0	0	0	0	0	0	0	1	0	0	0	0	0	0	0	0	0	0	0	0	0
comp9331_c0_seq8	82.4	239	b6782 AY691221 Clostridium sphenoides ATCC 19403	+	root; cellular organisms; Bacteria; Firmicutes; Clostridia; Clostridiales; Clostridiaceae; Clostridium	6	0	0	0	0	0	0	0	0	0	0	0	0	0	1	0	0	0	0	1	0	0	0	0	0	0	0	0	0	0	0	0	0	0	0	0	0	0	0	1	0	0	0	0
comp9332_c0_seq3	77.5	315	b6854 AY691293 Ruminococcus albus ATCC 27210	+	root; cellular organisms; Bacteria; Firmicutes; Clostridia; Clostridiales; Ruminococcaceae; Ruminococcus	6	0	0	1	0	0	0	0	0	0	0	0	7	0	0	0	0	0	0	0	0	0	0	0	0	0	0	0	0	0	0	0	0	0	0	0	0	0	0	0	1	0	0	0
comp9351_c4_seq1	68.1	305	b19666 NC_016048 Oscillibacter valericigenes Sjm18-20 DSM 18026	+	root; cellular organisms; Bacteria; Firmicutes; Clostridia; Clostridiales; Oscillospiraceae; Oscillibacter	6	0	0	0	0	0	0	0	0	0	0	0	0	0	0	0	0	0	0	0	0	0	0	0	0	0	0	0	1	0	0	0	2	0	0	0	0	4	0	0	1	0	0	0
comp9364_c2_seq6	65.4	564	b20207 AGCJ01000042 Anaeroglobus geminatus F0357	+	root; cellular organisms; Bacteria; Firmicutes; Negativicutes; Selenomonadales; Veillonellaceae; Anaeroglobus	6	0	0	0	0	0	0	0	0	0	0	0	0	0	1	0	0	0	0	0	0	0	0	0	0	0	0	0	0	1	0	0	0	0	0	0	0	0	0	0	0	0	0	0
comp9364_c2_seq7	87.4	207	b12773 NZ_ABYI01000063 Clostridium hylemonae DSM 15053	+	root; cellular organisms; Bacteria; Firmicutes; Clostridia; Clostridiales; Clostridiaceae; Clostridium	6	0	0	0	0	0	0	0	0	0	0	0	0	0	0	0	0	0	0	0	0	0	0	0	0	1	0	0	0	0	0	0	1	1	0	0	3	2	0	0	0	0	0	0
comp9373_c0_seq1	71.4	291	b6796 AY691235 Flavonifractor plautii ATCC 49531	+	root; cellular organisms; Bacteria; Firmicutes; Clostridia; Clostridiales; unclassified Clostridiales; Flavonifractor	6	1	0	0	0	0	0	0	0	0	0	0	1	0	0	0	0	0	0	0	0	0	0	0	0	0	0	0	1	1	0	0	1	0	0	0	0	0	0	0	0	0	0	0
comp9373_c1_seq1	79.5	244	b10849 NZ_ABGD02000012 Anaerotruncus colihominis DSM17241	+	root; cellular organisms; Bacteria; Firmicutes; Clostridia; Clostridiales; Clostridiaceae; Anaerotruncus	6	0	0	0	0	0	2	0	0	0	0	0	0	0	0	0	0	0	0	0	0	0	0	0	0	0	0	2	0	0	0	0	0	0	0	0	0	0	0	1	2	0	0	0
comp9381_c1_seq1	78.3	204	b17984 NZ_ADDX01000027 Ruminococcaceae bacterium sp. D16	+	root; cellular organisms; Bacteria; Firmicutes; Clostridia; Clostridiales; Ruminococcaceae; unclassified Ruminococcaceae	6	0	0	0	0	0	0	0	0	0	0	0	0	0	0	0	0	0	0	0	0	0	0	0	0	1	0	0	0	0	0	0	1	0	0	0	0	0	0	2	0	0	0	0
comp9419_c0_seq1	75.7	213	b6857 AY691296 Ruminococcus flavefaciens ATCC 19208	+	root; cellular organisms; Bacteria; Firmicutes; Clostridia; Clostridiales; Ruminococcaceae; Ruminococcus	6	0	0	0	0	0	0	0	0	0	0	1	0	0	0	0	0	0	0	0	0	0	0	0	0	0	0	0	0	0	0	0	0	0	0	0	0	0	0	0	2	0	1	0
comp9435_c0_seq2	82.1	237	b10644 ABCC02000057 Clostridium bolteae ATCC BAA-613	+	root; cellular organisms; Bacteria; Firmicutes; Clostridia; Clostridiales; Clostridiaceae; Clostridium	6	0	0	0	0	0	0	0	0	0	0	0	1	0	0	0	0	0	0	0	0	0	0	0	0	1	0	0	0	0	0	0	0	0	0	0	0	0	0	0	2	0	0	0
comp9443_c0_seq1	73.2	483	b10849 NZ_ABGD02000012 Anaerotruncus colihominis DSM17241	+	root; cellular organisms; Bacteria; Firmicutes; Clostridia; Clostridiales; Clostridiaceae; Anaerotruncus	6	0	0	0	0	0	0	0	0	0	0	0	0	0	0	0	0	0	0	0	0	0	0	0	0	0	0	0	0	0	0	3	0	2	0	2	1	0	0	0	0	0	0	0
comp9449_c2_seq1	67.1	275	b19037 NZ_AFHT01000103 Desmospora sp. 8437	+	root; cellular organisms; Bacteria; Firmicutes; Bacilli; Bacillales; Thermoactinomycetaceae; Desmospora	6	0	0	0	0	0	0	0	0	0	0	0	0	0	0	0	0	0	0	0	0	0	0	0	0	0	3	0	0	0	0	0	0	0	0	1	1	0	0	0	0	0	0	0
comp9466_c1_seq3	70.5	246	b20830 NZ_CAKP01000136 Caloramator australicus RC3 KCTC 5601	+	root; cellular organisms; Bacteria; Firmicutes; Clostridia; Clostridiales; Clostridiaceae; Caloramator	6	0	0	0	0	0	0	0	0	0	0	0	0	0	1	0	0	0	0	0	0	0	0	0	0	0	0	0	0	0	0	0	0	0	0	0	0	0	0	1	0	0	0	0
comp1085_c0_seq1	84.2	555	b10370 CP000776 Campylobacter hominis ATCC BAA-381	+	root; cellular organisms; Bacteria; Proteobacteria; delta/epsilon subdivisions; Epsilonproteobacteria; Campylobacterales; Campylobacteraceae; Campylobacter	5	0	0	0	0	0	0	0	0	0	0	0	0	0	0	0	0	0	0	0	0	0	0	0	0	0	0	0	0	0	0	0	0	0	0	0	0	0	0	0	0	0	0	0
comp2112_c0_seq1	63.1	267	b19661 CP003058 Acidaminococcus intestini RyC-MR95	+	root; cellular organisms; Bacteria; Firmicutes; Negativicutes; Selenomonadales; Acidaminococcaceae; Acidaminococcus	5	0	0	0	0	0	0	0	0	1	0	0	0	0	0	0	0	0	0	0	0	0	0	0	0	0	0	0	0	0	0	0	0	0	0	0	0	0	0	1	0	0	0	0
comp2594_c0_seq1	72.3	267	b20761 ACWW01000092 Subdoligranulum sp. 4_3_54A2FAA	+	root; cellular organisms; Bacteria; Firmicutes; Clostridia; Clostridiales; Ruminococcaceae; Subdoligranulum	5	0	0	0	0	0	0	0	0	0	0	0	2	0	1	0	0	0	0	0	0	0	0	0	0	0	0	0	0	0	0	0	0	0	0	0	0	0	0	0	1	0	0	0
comp28_c0_seq1	99.8	569	b4453 NC_008309 Haemophilus somnus 129PT	+	root; cellular organisms; Bacteria; Proteobacteria; Gammaproteobacteria; Pasteurellales; Pasteurellaceae; Haemophilus	5	0	0	0	0	0	0	0	0	0	0	0	0	0	0	0	0	0	0	0	0	0	0	0	0	0	0	0	0	0	0	0	0	0	0	0	0	0	0	0	0	0	0	0
comp3410_c0_seq1	71.2	319	b6853 AY691292 Rikenella microfusus ATCC 29728	+	root; cellular organisms; Bacteria; Bacteroidetes/Chlorobi group; Bacteroidetes; Bacteroidia; Bacteroidales; Rikenellaceae; Rikenella	5	0	0	0	0	0	0	0	0	0	0	0	0	0	0	0	0	0	0	0	0	0	0	0	0	0	0	0	0	0	0	0	0	0	0	0	1	0	0	0	0	0	0	0
comp34312_c0_seq1	83.3	279	b14162 NC_012778 Eubacterium eligens ATCC 27750	+	root; cellular organisms; Bacteria; Firmicutes; Clostridia; Clostridiales; Eubacteriaceae; Eubacterium	5	0	0	0	0	0	0	0	0	0	0	0	0	0	0	0	0	0	0	0	0	0	0	0	3	0	0	0	0	0	1	0	0	0	0	0	0	0	0	0	0	0	1	0
comp3798_c0_seq1	69.7	276	b18216 NZ_AENP01000025 Peptoniphilus harei ACS-146-V-Sch2b	+	root; cellular organisms; Bacteria; Firmicutes; Clostridia; Clostridiales; Clostridiales incertae sedis; Clostridiales Family XI. Incertae Sedis; Peptoniphilus	5	0	0	0	0	0	0	0	0	0	0	0	0	0	0	0	0	0	0	0	0	0	0	0	0	0	0	0	0	0	0	0	1	0	0	0	0	4	3	0	0	0	0	0
comp41339_c0_seq1	71.8	343	b6857 AY691296 Ruminococcus flavefaciens ATCC 19208	-	root; cellular organisms; Bacteria; Firmicutes; Clostridia; Clostridiales; Ruminococcaceae; Ruminococcus	5	0	0	0	0	0	0	0	0	0	0	0	0	0	0	0	0	0	0	0	0	0	0	0	0	0	0	0	0	0	0	0	0	0	0	0	0	0	0	0	0	1	0	0
comp5270_c0_seq1	83.4	304	b10768 NZ_AAXA02000010 Dorea formicigenerans ATCC 27755	+	root; cellular organisms; Bacteria; Firmicutes; Clostridia; Clostridiales; Clostridiaceae; Dorea	5	0	0	0	0	0	0	0	0	0	0	0	0	0	0	0	0	0	0	0	1	0	0	0	0	1	0	0	0	0	0	0	1	0	0	0	0	0	0	0	5	0	0	0
comp6656_c0_seq1	80.6	348	b19567 CP003153 Dechlorosoma suillum PS DSM 13638	+	root; cellular organisms; Bacteria; Proteobacteria; Betaproteobacteria; Rhodocyclales; Rhodocyclaceae; Azospira	5	0	0	0	0	0	1	0	0	0	0	0	0	0	0	0	0	0	0	0	0	0	0	0	0	0	0	1	0	0	0	0	0	0	0	0	0	0	0	0	0	0	0	0
comp6900_c0_seq1	71.2	229	b17984 NZ_ADDX01000027 Ruminococcaceae bacterium sp. D16	+	root; cellular organisms; Bacteria; Firmicutes; Clostridia; Clostridiales; Ruminococcaceae; unclassified Ruminococcaceae	5	1	0	0	0	0	0	0	0	0	0	0	0	0	0	0	0	0	0	0	0	1	1	0	0	0	0	0	0	0	0	0	0	0	0	0	0	0	1	0	0	0	0	0
comp7220_c0_seq1	79.2	256	b6860 AY691299 Ruminococcus lactaris ATCC 29176	+	root; cellular organisms; Bacteria; Firmicutes; Clostridia; Clostridiales; Ruminococcaceae; Ruminococcus	5	0	0	0	0	0	0	0	0	3	0	0	0	0	1	0	0	0	0	0	0	0	0	0	0	0	0	0	0	0	0	0	0	0	0	0	0	0	0	0	0	0	0	0
comp7276_c0_seq1	66.1	266	b18171 AEOA01000015 Eubacterium cellulosolvens strain 6 ATCC 43171	+	root; cellular organisms; Bacteria; Firmicutes; Clostridia; Clostridiales; Eubacteriaceae; Eubacterium	5	0	0	0	0	0	0	0	0	0	0	0	0	0	6	0	0	0	0	0	1	0	0	0	0	0	0	0	0	0	0	0	0	0	0	0	0	0	0	0	0	0	0	0
comp7340_c0_seq1	79.4	282	b10849 NZ_ABGD02000012 Anaerotruncus colihominis DSM17241	+	root; cellular organisms; Bacteria; Firmicutes; Clostridia; Clostridiales; Clostridiaceae; Anaerotruncus	5	0	0	0	0	0	0	0	0	0	0	0	0	0	0	0	0	0	0	0	0	0	0	0	0	0	1	0	0	0	0	0	0	0	0	0	0	1	0	0	0	0	0	0
comp7615_c0_seq1	77.4	542	b19170 ACTO01000059 Lachnospiraceae bacterium 2_1_58FAA	+	root; cellular organisms; Bacteria; Firmicutes; Clostridia; Clostridiales; Lachnospiraceae; unclassified Lachnospiraceae	5	0	0	1	0	0	0	0	0	0	0	0	0	0	0	0	0	0	0	0	0	0	0	0	0	0	0	0	0	0	0	0	0	0	2	0	1	0	0	0	0	0	0	0
comp7670_c0_seq1	84	304	b14160 NC_012781 Eubacterium rectale ATCC 33656	+	root; cellular organisms; Bacteria; Firmicutes; Clostridia; Clostridiales; Eubacteriaceae; Eubacterium	5	0	0	0	1	0	0	0	0	0	1	0	0	0	0	0	0	0	0	0	0	0	0	0	1	0	3	0	0	0	0	0	0	0	0	0	0	0	0	0	0	0	0	0
comp7680_c0_seq1	80.4	211	b9180 DQ681230 Hespellia stercorisuis PC18	-	root; cellular organisms; Bacteria; Firmicutes; Clostridia; Clostridiales; Clostridiaceae; Hespellia	5	0	0	0	0	0	0	0	0	0	0	0	0	0	0	0	0	0	0	0	0	0	0	0	0	0	0	0	0	0	0	0	1	0	0	0	1	1	0	2	0	0	0	0
comp7878_c0_seq1	77.7	206	b17984 NZ_ADDX01000027 Ruminococcaceae bacterium sp. D16	+	root; cellular organisms; Bacteria; Firmicutes; Clostridia; Clostridiales; Ruminococcaceae; unclassified Ruminococcaceae	5	0	0	0	0	0	0	0	0	0	0	0	0	1	0	0	0	0	0	0	0	0	0	0	0	0	0	0	0	0	0	0	0	2	0	0	0	0	1	0	0	0	0	0
comp8080_c0_seq1	81.2	260	b6857 AY691296 Ruminococcus flavefaciens ATCC 19208	-	root; cellular organisms; Bacteria; Firmicutes; Clostridia; Clostridiales; Ruminococcaceae; Ruminococcus	5	0	0	0	0	0	0	0	0	0	0	0	0	0	0	0	0	0	1	0	0	0	0	0	0	0	0	0	0	0	0	0	0	0	0	0	0	0	0	0	0	1	0	0
comp8135_c0_seq1	77.1	318	b17984 NZ_ADDX01000027 Ruminococcaceae bacterium sp. D16	+	root; cellular organisms; Bacteria; Firmicutes; Clostridia; Clostridiales; Ruminococcaceae; unclassified Ruminococcaceae	5	0	0	0	0	0	0	0	0	0	0	0	0	0	0	0	0	0	0	0	0	0	0	0	0	0	0	1	0	0	0	0	0	2	0	0	0	0	0	0	0	0	0	0
comp8268_c0_seq1	73.3	457	b6801 AY691240 Clostridium scindens ATCC 35704	-	root; cellular organisms; Bacteria; Firmicutes; Clostridia; Clostridiales; Clostridiaceae; Clostridium	5	0	0	0	0	0	0	0	0	0	0	0	0	0	0	0	0	0	0	0	0	0	0	0	3	0	0	0	0	0	0	0	0	0	0	0	1	0	0	0	0	0	0	0
comp8500_c0_seq1	78.9	264	b19136 NZ_AFIH01000001 Oribacterium sp. oral taxon 108 str. F0425	+	root; cellular organisms; Bacteria; Firmicutes; Clostridia; Clostridiales; Lachnospiraceae; Oribacterium	5	0	0	0	0	0	0	0	0	0	0	0	0	2	0	0	0	0	0	0	0	0	0	0	0	0	0	0	0	0	0	0	1	0	0	0	2	0	3	2	0	0	0	0
comp8657_c0_seq2	82.7	255	b19170 ACTO01000059 Lachnospiraceae bacterium 2_1_58FAA	+	root; cellular organisms; Bacteria; Firmicutes; Clostridia; Clostridiales; Lachnospiraceae; unclassified Lachnospiraceae	5	0	0	0	0	0	0	0	0	0	0	0	0	0	0	0	0	0	0	0	0	0	0	0	0	0	0	0	0	0	0	0	0	0	0	1	0	0	0	0	0	0	0	0
comp8769_c0_seq1	71.5	360	b16677 NZ_ABWN01000034 Butyrivibrio crossotus DSM 2876	+	root; cellular organisms; Bacteria; Firmicutes; Clostridia; Clostridiales; Lachnospiraceae; Butyrivibrio	5	0	0	0	0	0	0	0	0	0	0	0	0	1	0	0	0	0	0	0	0	0	0	2	0	0	0	0	0	0	0	1	0	1	0	0	0	0	0	0	0	0	0	0
comp8788_c0_seq1	83	220	b14162 NC_012778 Eubacterium eligens ATCC 27750	-	root; cellular organisms; Bacteria; Firmicutes; Clostridia; Clostridiales; Eubacteriaceae; Eubacterium	5	0	0	0	0	0	0	0	0	0	0	0	0	1	3	0	0	0	0	0	0	0	0	0	0	0	0	0	0	0	0	0	0	0	1	0	0	0	0	0	0	0	0	0
comp8875_c0_seq1	79.2	456	b6855 AY691294 Ruminococcus bromii ATCC 27255	+	root; cellular organisms; Bacteria; Firmicutes; Clostridia; Clostridiales; Ruminococcaceae; Ruminococcus	5	0	0	0	0	0	0	0	0	0	0	0	0	0	0	0	0	1	0	0	0	0	0	0	0	0	0	0	0	0	0	0	0	5	1	0	0	0	0	0	0	0	22	0
comp8986_c0_seq1	56	552	b133 L21007 Zea mays mitochondrion B73	+	root; cellular organisms; Eukaryota; Viridiplantae; Streptophyta; Charophyta/Embryophyta group; Embryophyta; Tracheophyta; Euphyllophyta; Spermatophyta; Magnoliophyta; Liliopsida; commelinids; Poales; Poaceae; PACCAD clade; Panicoideae; Andropogoneae	5	0	0	0	0	0	0	0	0	0	0	0	0	0	0	0	0	0	0	0	0	1	0	0	0	0	0	0	0	0	0	0	0	0	0	0	0	0	0	0	0	0	0	0
comp9012_c0_seq1	100	309	b16658 FP929038 Coprococcus catus GD/7	+	root; cellular organisms; Bacteria; Firmicutes; Clostridia; Clostridiales; Lachnospiraceae; Coprococcus	5	0	0	0	0	0	0	0	0	0	0	0	0	0	0	0	0	0	0	0	0	0	0	0	7	0	0	0	0	0	0	0	0	0	0	0	1	0	0	0	0	0	0	0
comp9069_c0_seq2	72	561	b6860 AY691299 Ruminococcus lactaris ATCC 29176	+	root; cellular organisms; Bacteria; Firmicutes; Clostridia; Clostridiales; Ruminococcaceae; Ruminococcus	5	0	0	0	0	0	0	0	0	0	0	0	0	0	0	0	0	0	0	0	0	0	0	0	0	0	0	0	0	0	0	0	0	0	0	0	0	5	0	0	0	0	0	0
comp9145_c1_seq3	87.4	230	b18174 AENZ01000062 Alistipes sp. HGB5	+	root; cellular organisms; Bacteria; Bacteroidetes/Chlorobi group; Bacteroidetes; Bacteroidia; Bacteroidales; Rikenellaceae; Alistipes	5	0	0	0	0	0	0	0	0	0	0	0	0	0	0	0	0	0	0	0	0	0	0	0	0	0	0	0	0	0	0	0	0	0	0	0	0	0	0	0	0	0	0	0
comp9154_c0_seq1	81.3	301	b16654 FP929049 Roseburia intestinalis M50/1	+	root; cellular organisms; Bacteria; Firmicutes; Clostridia; Clostridiales; Lachnospiraceae; Roseburia	5	0	0	0	1	0	0	0	0	0	0	0	0	0	0	0	0	0	0	0	0	0	0	0	0	0	0	0	0	0	0	0	0	0	0	0	0	2	0	0	1	0	0	0
comp9170_c1_seq1	81.5	211	b10330 AAXB02000008 Dorea longicatena DSM 13814	+	root; cellular organisms; Bacteria; Firmicutes; Clostridia; Clostridiales; Clostridiaceae; Dorea	5	0	0	0	0	3	0	0	0	0	0	0	0	0	0	0	0	0	0	0	0	0	0	0	0	0	0	1	0	0	2	0	0	0	0	0	0	0	0	0	0	0	0	0
comp9189_c0_seq1	72	269	b19666 NC_016048 Oscillibacter valericigenes Sjm18-20 DSM 18026	+	root; cellular organisms; Bacteria; Firmicutes; Clostridia; Clostridiales; Oscillospiraceae; Oscillibacter	5	0	0	0	0	0	0	0	0	0	0	0	0	0	0	0	0	0	0	0	0	0	0	0	0	0	0	0	0	0	0	0	0	0	0	0	0	0	0	0	0	0	0	0
comp9194_c0_seq5	70.7	529	b17718 CP001810 Butyrivibrio proteoclasticus B316	+	root; cellular organisms; Bacteria; Firmicutes; Clostridia; Clostridiales; Lachnospiraceae; Butyrivibrio	5	0	0	0	0	0	4	0	0	0	0	0	0	0	0	0	0	0	0	0	0	0	0	0	0	0	0	0	0	0	0	0	0	0	0	0	0	0	0	0	0	0	0	0
comp9222_c0_seq2	80.1	210	b12769 NZ_ABVQ01000035 [Bacteroides] pectinophilus ATCC 43243	+	root; cellular organisms; Bacteria; Firmicutes; Clostridia; Clostridiales; unclassified Clostridiales; [Bacteroides] pectinophilus	5	0	0	2	0	0	0	0	0	0	0	0	0	0	0	0	0	0	0	0	0	0	0	0	0	0	0	0	0	0	0	0	0	0	1	0	0	0	0	0	0	0	0	0
comp9255_c1_seq1	78.9	532	b14074 CP001684 Slackia heliotrinireducens DSM 20476	+	root; cellular organisms; Bacteria; Actinobacteria; Actinobacteria (class); Coriobacteridae; Coriobacteriales; Coriobacterineae; Coriobacteriaceae; Slackia	5	0	0	0	0	0	0	0	0	0	0	0	0	0	1	0	0	0	0	0	0	0	0	0	0	0	0	0	0	0	0	0	0	0	0	0	0	0	0	0	17	0	0	0
comp9260_c0_seq3	82.2	552	b14074 CP001684 Slackia heliotrinireducens DSM 20476	+	root; cellular organisms; Bacteria; Actinobacteria; Actinobacteria (class); Coriobacteridae; Coriobacteriales; Coriobacterineae; Coriobacteriaceae; Slackia	5	0	0	0	0	0	0	0	0	0	0	0	0	0	0	0	0	0	0	0	0	0	0	0	0	0	0	0	1	0	0	0	0	0	0	0	0	0	0	0	5	0	0	0
comp9260_c0_seq7	83.5	552	b17557 CP002106 Olsenella uli DSM 7084	+	root; cellular organisms; Bacteria; Actinobacteria; Actinobacteria (class); Coriobacteridae; Coriobacteriales; Coriobacterineae; Coriobacteriaceae; Olsenella	5	0	0	0	0	0	0	0	0	0	0	0	0	0	0	0	0	0	0	0	0	0	0	0	0	0	0	0	0	0	0	0	1	0	0	0	0	0	0	0	0	0	0	0
comp9262_c0_seq3	84.4	261	b16655 FP929044 Eubacterium siraeum 70/3	-	root; cellular organisms; Bacteria; Firmicutes; Clostridia; Clostridiales; Eubacteriaceae; Eubacterium	5	0	0	0	0	0	0	0	0	0	0	0	0	1	0	0	0	0	0	0	1	0	0	0	0	0	0	0	0	0	0	0	0	0	0	0	1	0	0	0	0	0	0	0
comp9278_c1_seq2	79.2	227	b18171 AEOA01000015 Eubacterium cellulosolvens strain 6 ATCC 43171	+	root; cellular organisms; Bacteria; Firmicutes; Clostridia; Clostridiales; Eubacteriaceae; Eubacterium	5	0	0	0	0	0	0	0	0	0	0	0	0	0	0	0	0	0	0	0	0	0	0	0	0	0	0	0	0	0	0	0	0	0	0	0	0	0	0	0	0	0	0	0
comp9283_c2_seq1	54.4	550	b16465 AB510667 Bacteroides acidifaciens JCM 10556	+	root; cellular organisms; Bacteria; Bacteroidetes/Chlorobi group; Bacteroidetes; Bacteroidia; Bacteroidales; Bacteroidaceae; Bacteroides	5	0	0	0	2	0	0	0	0	0	0	0	0	0	0	0	0	0	0	0	0	0	0	0	0	0	0	0	0	0	0	0	0	0	0	0	0	0	0	0	0	0	0	0
comp9284_c0_seq1	64.6	565	b15885 GQ375148 Herminiimonas glaciei UMB49 ATCC BAA-1623	+	root; cellular organisms; Bacteria; Proteobacteria; Betaproteobacteria; Burkholderiales; Oxalobacteraceae; Herminiimonas	5	0	0	0	0	0	0	0	0	0	0	0	0	0	2	0	0	0	0	0	0	0	1	0	0	0	0	0	0	0	0	0	0	0	0	0	0	0	0	0	0	0	0	0
comp9284_c0_seq2	65.9	201	b18007 NC_014550 Arthrobacter arilaitensis Re117	+	root; cellular organisms; Bacteria; Actinobacteria; Actinobacteridae; Actinomycetales; Micrococcineae; Micrococcaceae; Arthrobacter	5	0	0	0	0	0	0	0	0	0	0	0	0	0	0	0	0	0	0	0	0	0	0	0	0	0	0	0	0	0	0	0	0	0	0	0	0	0	0	0	0	0	0	0
comp9295_c1_seq1	84.5	243	b6795 AY691234 Clostridium nexile ATCC 27757	+	root; cellular organisms; Bacteria; Firmicutes; Clostridia; Clostridiales; Clostridiaceae; Clostridium	5	0	0	0	0	0	0	0	0	0	0	0	0	0	0	0	0	0	0	0	0	0	0	0	0	0	0	0	0	0	0	0	1	0	0	0	1	0	0	0	0	0	0	0
comp9296_c0_seq8	80.6	402	b6855 AY691294 Ruminococcus bromii ATCC 27255	+	root; cellular organisms; Bacteria; Firmicutes; Clostridia; Clostridiales; Ruminococcaceae; Ruminococcus	5	0	0	0	0	0	0	0	0	0	0	0	0	0	0	0	0	0	0	0	0	1	0	4	1	0	0	0	0	0	0	0	0	0	0	0	0	0	0	0	0	1	0	0
comp9306_c2_seq2	81	281	b16490 CP002400 Ethanoligenens harbinense YUAN-3	+	root; cellular organisms; Bacteria; Firmicutes; Clostridia; Clostridiales; Ruminococcaceae; Ethanoligenens	5	0	0	0	0	0	0	0	0	0	0	0	0	0	0	0	0	0	0	0	0	0	0	0	0	0	0	0	0	0	0	0	0	0	0	0	0	0	0	0	0	0	0	0
comp9324_c0_seq4	83.3	407	b14160 NC_012781 Eubacterium rectale ATCC 33656	+	root; cellular organisms; Bacteria; Firmicutes; Clostridia; Clostridiales; Eubacteriaceae; Eubacterium	5	0	0	0	0	1	0	0	0	0	0	0	0	0	0	0	0	0	0	0	0	0	0	0	0	1	0	0	0	0	1	0	0	9	1	0	0	0	0	0	0	0	0	0
comp9328_c0_seq1	72.8	557	b19178 GL945017 Prevotella multisaccharivorax DSM 17128	+	root; cellular organisms; Bacteria; Bacteroidetes/Chlorobi group; Bacteroidetes; Bacteroidia; Bacteroidales; Prevotellaceae; Prevotella	5	0	0	0	0	0	0	0	0	0	0	0	0	0	0	1	0	0	0	0	0	0	0	0	0	0	0	0	0	0	0	0	0	0	0	0	0	0	0	0	0	0	0	0
comp9342_c0_seq5	73.4	260	b6796 AY691235 Flavonifractor plautii ATCC 49531	+	root; cellular organisms; Bacteria; Firmicutes; Clostridia; Clostridiales; unclassified Clostridiales; Flavonifractor	5	0	0	0	0	0	0	0	0	0	0	0	0	0	1	0	0	0	0	0	0	0	0	0	0	0	0	0	0	0	0	0	0	0	0	0	0	0	0	0	0	0	0	0
comp9343_c1_seq6	80.3	378	b6854 AY691293 Ruminococcus albus ATCC 27210	+	root; cellular organisms; Bacteria; Firmicutes; Clostridia; Clostridiales; Ruminococcaceae; Ruminococcus	5	0	0	0	0	0	0	0	0	0	0	0	0	0	0	0	0	0	0	0	0	0	0	0	0	0	0	0	0	0	1	0	0	0	1	0	1	0	0	0	0	0	0	0
comp9380_c1_seq1	81.4	466	b17665 AB547563 Butyricimonas virosa JCM 15149	+	root; cellular organisms; Bacteria; Bacteroidetes/Chlorobi group; Bacteroidetes; Bacteroidia; Bacteroidales; Porphyromonadaceae; Butyricimonas	5	0	0	0	0	0	0	0	0	0	0	0	0	0	0	0	0	0	0	0	2	0	0	0	0	0	0	0	0	0	0	0	0	0	0	0	0	0	0	0	0	0	0	0
comp9380_c2_seq1	84.6	253	b6855 AY691294 Ruminococcus bromii ATCC 27255	+	root; cellular organisms; Bacteria; Firmicutes; Clostridia; Clostridiales; Ruminococcaceae; Ruminococcus	5	0	0	0	0	0	0	0	0	0	0	0	0	0	0	0	0	0	0	0	0	0	0	0	0	0	0	0	0	0	39	0	0	0	0	0	0	0	0	0	0	0	0	0
comp9388_c0_seq1	80.1	291	b17625 AB547598 Prevotella copri JCM 13464	+	root; cellular organisms; Bacteria; Bacteroidetes/Chlorobi group; Bacteroidetes; Bacteroidia; Bacteroidales; Prevotellaceae; Prevotella	5	0	0	0	0	0	0	0	0	0	0	0	0	0	0	3	0	0	0	0	0	0	0	0	0	0	1	0	0	0	0	0	0	0	0	0	0	0	0	0	0	0	0	0
comp9401_c1_seq7	82.9	384	b19941 ACZK01000037 Prevotella sp. oral taxon 302 str. F0323	+	root; cellular organisms; Bacteria; Bacteroidetes/Chlorobi group; Bacteroidetes; Bacteroidia; Bacteroidales; Prevotellaceae; Prevotella	5	0	0	0	0	0	0	0	0	0	0	0	0	0	0	14	0	0	0	0	0	0	0	0	1	0	0	0	0	0	0	0	0	2	0	0	0	0	0	0	0	0	0	0
comp9419_c0_seq4	65.4	265	b16655 FP929044 Eubacterium siraeum 70/3	+	root; cellular organisms; Bacteria; Firmicutes; Clostridia; Clostridiales; Eubacteriaceae; Eubacterium	5	0	0	0	0	0	0	0	0	0	0	0	1	0	0	0	0	0	0	0	2	0	0	0	0	0	0	0	0	0	0	0	0	0	1	0	0	0	0	2	4	0	0	0
comp9419_c2_seq2	73.8	276	b15899 ADDO01000069 Peptoniphilus lacrimalis 315-B	+	root; cellular organisms; Bacteria; Firmicutes; Clostridia; Clostridiales; Peptostreptococcaceae; Peptoniphilus	5	0	0	0	0	0	0	0	0	0	0	0	0	0	0	0	0	0	0	0	0	1	0	0	0	0	0	0	0	0	2	0	0	0	0	6	0	0	0	0	0	0	0	0
comp9432_c1_seq3	83.3	312	b14111 NZ_GG658170 Oxalobacter formigenes OXCC13	+	root; cellular organisms; Bacteria; Proteobacteria; Betaproteobacteria; Burkholderiales; Oxalobacteraceae; Oxalobacter	5	0	0	0	0	0	0	0	0	0	0	0	0	0	0	0	0	0	0	0	0	0	0	0	0	0	0	0	0	0	0	0	1	0	0	0	0	0	0	0	0	0	0	1
comp9438_c1_seq3	74.1	195	b13516 ACEC01000026 Clostridium methylpentosum DSM 5476	+	root; cellular organisms; Bacteria; Firmicutes; Clostridia; Clostridiales; Clostridiaceae; Clostridium	5	0	0	0	0	1	0	0	0	0	0	0	0	0	0	0	0	0	0	0	0	0	0	0	0	0	0	0	0	0	0	0	0	0	5	0	0	0	0	0	0	0	0	0
comp9473_c0_seq2	75.4	337	b6796 AY691235 Flavonifractor plautii ATCC 49531	+	root; cellular organisms; Bacteria; Firmicutes; Clostridia; Clostridiales; unclassified Clostridiales; Flavonifractor	5	0	0	0	0	0	0	0	0	0	0	0	0	2	0	0	0	0	0	0	0	2	2	0	0	0	0	0	0	0	0	0	0	0	0	0	0	0	0	0	0	0	0	0
comp9478_c0_seq3	70.1	381	b7449 AY562569 Clostridium disporicum ATCC 43838	+	root; cellular organisms; Bacteria; Firmicutes; Clostridia; Clostridiales; Clostridiaceae; Clostridium	5	0	0	0	0	0	0	0	0	0	0	0	0	0	0	0	0	0	0	0	0	0	0	0	0	0	0	0	0	0	3	0	0	0	0	0	0	0	0	0	0	0	0	0
comp980_c0_seq1	72.6	384	b19777 AGIP01000017 Paenibacillus lactis 154	+	root; cellular organisms; Bacteria; Firmicutes; Bacilli; Bacillales; Paenibacillaceae; Paenibacillus	5	0	0	0	0	0	0	0	0	0	0	0	0	3	2	0	0	0	0	0	0	0	1	0	0	0	0	0	0	0	0	1	0	0	0	0	0	0	0	0	0	0	0	0
comp1007_c0_seq1	71.3	320	b19017 CP002728 Tepidanaerobacter sp. Re1	+	root; cellular organisms; Bacteria; Firmicutes; Clostridia; Thermoanaerobacterales; Thermoanaerobacteraceae; Tepidanaerobacter	4	0	0	0	0	0	0	0	0	0	0	0	0	0	0	0	0	0	0	0	0	0	0	0	0	0	0	0	0	0	0	0	1	0	0	0	0	0	0	0	1	0	0	0
comp109773_c0_seq1	70.2	240	b19136 NZ_AFIH01000001 Oribacterium sp. oral taxon 108 str. F0425	-	root; cellular organisms; Bacteria; Firmicutes; Clostridia; Clostridiales; Lachnospiraceae; Oribacterium	4	0	0	0	0	0	0	0	0	1	0	0	0	0	0	0	0	0	0	0	0	0	0	0	0	0	0	0	0	0	0	0	0	0	0	0	0	0	0	0	0	0	0	0
comp1658_c0_seq1	69.9	276	b6796 AY691235 Flavonifractor plautii ATCC 49531	+	root; cellular organisms; Bacteria; Firmicutes; Clostridia; Clostridiales; unclassified Clostridiales; Flavonifractor	4	0	0	0	0	0	1	0	0	0	0	0	0	0	0	0	0	0	0	0	0	0	0	0	0	0	1	0	0	0	0	0	0	0	0	0	0	0	0	0	0	0	0	0
comp2093_c0_seq1	73.4	298	b6811 AY691250 Eubacterium coprostanoligenes ATCC 51222	-	root; cellular organisms; Bacteria; Firmicutes; Clostridia; Clostridiales; Eubacteriaceae; Eubacterium	4	0	0	0	0	0	0	0	0	0	0	0	0	0	1	0	0	0	0	0	0	0	0	0	0	0	0	0	0	0	0	0	0	0	0	0	0	0	0	0	0	0	0	0
comp2122_c0_seq1	79.2	216	b6857 AY691296 Ruminococcus flavefaciens ATCC 19208	+	root; cellular organisms; Bacteria; Firmicutes; Clostridia; Clostridiales; Ruminococcaceae; Ruminococcus	4	1	0	1	0	0	0	0	0	0	0	0	0	1	0	0	0	0	0	0	0	0	0	0	0	0	0	0	0	0	0	0	0	0	0	0	0	0	0	0	0	0	0	0
comp27159_c0_seq1	87.9	471	b10340 ABDE02000008 Victivallis vadensis ATCC BAA-548	+	root; cellular organisms; Bacteria; Chlamydiae/Verrucomicrobia group; Lentisphaerae; Victivallales; Victivallaceae; Victivallis	4	4	0	0	0	0	0	1	0	0	0	0	0	0	0	0	0	0	0	0	0	0	0	0	0	0	0	0	0	0	0	0	0	0	0	0	0	0	0	0	0	0	0	0
comp31357_c0_seq1	79.7	244	b17984 NZ_ADDX01000027 Ruminococcaceae bacterium sp. D16	+	root; cellular organisms; Bacteria; Firmicutes; Clostridia; Clostridiales; Ruminococcaceae; unclassified Ruminococcaceae	4	1	0	0	0	0	0	0	0	0	0	0	0	0	0	0	0	0	0	0	0	0	0	0	0	0	0	0	0	0	0	0	0	1	0	0	0	0	0	0	0	0	0	0
comp44879_c0_seq1	66.4	305	b6827 AY691266 Megamonas hypermegale ATCC 25560	+	root; cellular organisms; Bacteria; Firmicutes; Negativicutes; Selenomonadales; Veillonellaceae; Megamonas	4	1	0	0	0	0	0	0	0	0	1	0	0	0	0	0	0	0	0	0	0	0	0	0	0	0	0	0	0	0	0	0	1	0	0	0	0	0	0	0	0	0	0	0
comp46813_c0_seq1	73.9	319	b6813 AY691252 Eubacterium limosum ATCC 8486	+	root; cellular organisms; Bacteria; Firmicutes; Clostridia; Clostridiales; Eubacteriaceae; Eubacterium	4	0	0	1	0	0	0	0	0	0	0	0	0	0	0	0	0	0	0	0	0	0	0	0	0	0	0	0	0	0	0	0	0	0	0	0	1	0	0	0	0	0	0	0
comp48173_c0_seq1	58	381	b14073 CP001739 Sebaldella termitidis ATCC 33386	+	root; cellular organisms; Bacteria; Fusobacteria; Fusobacteria (class); Fusobacteriales; Fusobacteriaceae; Sebaldella	4	0	0	0	0	0	0	0	0	0	1	0	0	0	0	0	0	0	0	0	0	0	0	0	0	0	0	0	0	0	2	0	0	0	0	3	0	0	0	1	0	0	0	0
comp49500_c0_seq1	66.2	553	b10242 EF685215 Bacillus pumilus ATCC 7061-M&G	+	root; cellular organisms; Bacteria; Firmicutes; Bacilli; Bacillales; Bacillaceae; Bacillus	4	0	0	1	0	0	0	0	0	0	0	0	0	0	0	0	0	0	0	0	0	0	0	0	0	0	0	0	0	0	0	0	0	0	0	0	0	1	0	0	0	0	0	0
comp5597_c0_seq1	80	245	b17984 NZ_ADDX01000027 Ruminococcaceae bacterium sp. D16	-	root; cellular organisms; Bacteria; Firmicutes; Clostridia; Clostridiales; Ruminococcaceae; unclassified Ruminococcaceae	4	0	0	0	0	0	0	0	0	0	0	0	0	0	0	0	0	0	0	0	0	0	0	0	0	0	0	0	0	0	0	0	0	0	1	0	0	0	0	0	0	0	0	0
comp56121_c0_seq1	62.9	552	b19708 NZ_AGBB01000051 Peptoniphilus indolicus ATCC 29427	+	root; cellular organisms; Bacteria; Firmicutes; Clostridia; Clostridiales; Clostridiales incertae sedis; Clostridiales Family XI. Incertae Sedis; Peptoniphilus	4	0	0	1	0	0	0	0	0	0	0	0	0	0	1	0	0	0	0	0	1	0	0	0	0	0	0	0	0	0	0	0	0	0	0	0	0	0	0	0	0	0	0	0
comp56914_c0_seq1	69.1	563	b3368 AY123695 Bartonella clarridgeiae ATCC 51734	-	root; cellular organisms; Bacteria; Proteobacteria; Alphaproteobacteria; Rhizobiales; Bartonellaceae; Bartonella	4	0	1	0	0	0	0	0	0	0	0	0	0	0	0	0	0	0	0	0	0	0	0	0	0	0	0	0	0	0	0	0	0	0	0	0	2	0	0	0	0	0	0	0
comp58463_c0_seq1	68.7	233	b6811 AY691250 Eubacterium coprostanoligenes ATCC 51222	+	root; cellular organisms; Bacteria; Firmicutes; Clostridia; Clostridiales; Eubacteriaceae; Eubacterium	4	0	0	0	0	0	0	0	0	0	0	0	0	0	0	0	0	0	0	0	0	0	0	0	0	0	0	0	0	0	0	0	0	0	0	0	0	0	0	0	0	0	0	0
comp6010_c0_seq1	74.8	315	b16655 FP929044 Eubacterium siraeum 70/3	-	root; cellular organisms; Bacteria; Firmicutes; Clostridia; Clostridiales; Eubacteriaceae; Eubacterium	4	0	0	0	0	0	0	0	0	0	0	0	0	0	0	0	0	0	0	0	0	0	0	0	0	0	1	0	0	0	0	0	0	0	0	0	0	0	0	0	1	0	0	0
comp61539_c0_seq1	77.3	206	b6860 AY691299 Ruminococcus lactaris ATCC 29176	+	root; cellular organisms; Bacteria; Firmicutes; Clostridia; Clostridiales; Ruminococcaceae; Ruminococcus	4	0	0	0	0	0	0	0	0	0	0	0	1	0	0	0	0	0	0	0	0	0	0	0	0	0	0	0	0	0	0	0	0	0	0	0	0	0	0	0	0	0	0	0
comp6471_c1_seq1	77	564	b17718 CP001810 Butyrivibrio proteoclasticus B316	+	root; cellular organisms; Bacteria; Firmicutes; Clostridia; Clostridiales; Lachnospiraceae; Butyrivibrio	4	0	0	0	0	1	0	0	0	0	0	0	0	0	0	0	0	0	0	0	0	0	0	0	0	0	0	0	0	0	0	0	0	0	0	0	0	0	0	0	0	0	0	0
comp6728_c0_seq1	83	555	b3411 AY123677 Oligella ureolytica ATCC 43534	+	root; cellular organisms; Bacteria; Proteobacteria; Betaproteobacteria; Burkholderiales; Alcaligenaceae	4	0	0	0	0	0	0	0	0	0	0	0	0	0	0	0	0	0	0	0	0	0	0	0	0	0	0	0	0	0	0	0	0	0	0	0	0	0	0	0	0	0	0	0
comp6840_c0_seq1	71.1	245	b15348 NC_015437 Selenomonas sputigena ATCC 35185	+	root; cellular organisms; Bacteria; Firmicutes; Clostridia; Clostridiales; Veillonellaceae; Selenomonas	4	0	0	0	0	0	0	0	0	0	0	1	0	2	0	0	0	0	0	0	0	0	0	0	0	0	0	0	0	0	1	0	0	0	0	0	0	0	0	0	0	0	0	0
comp68895_c0_seq1	67.5	271	b19666 NC_016048 Oscillibacter valericigenes Sjm18-20 DSM 18026	-	root; cellular organisms; Bacteria; Firmicutes; Clostridia; Clostridiales; Oscillospiraceae; Oscillibacter	4	0	0	0	0	0	0	0	0	0	0	0	0	0	0	0	0	0	0	0	0	0	0	0	0	0	0	0	0	0	1	0	0	0	0	0	0	0	0	0	0	0	0	0
comp7005_c0_seq1	65.9	432	b14182 NZ_ACLA01000020 Selenomonas flueggei ATCC 43531	+	root; cellular organisms; Bacteria; Firmicutes; Clostridia; Clostridiales; Veillonellaceae; Selenomonas	4	0	0	0	0	0	0	0	0	0	0	0	2	2	1	0	0	0	0	0	0	0	0	0	0	0	0	0	0	0	0	0	0	0	0	0	0	0	0	0	0	0	0	0
comp7452_c0_seq1	74.1	258	b6855 AY691294 Ruminococcus bromii ATCC 27255	+	root; cellular organisms; Bacteria; Firmicutes; Clostridia; Clostridiales; Ruminococcaceae; Ruminococcus	4	0	0	0	0	0	0	0	0	0	0	0	0	0	0	0	0	0	0	0	0	0	0	0	0	0	0	0	0	0	0	0	0	0	0	0	0	0	0	0	0	0	0	0
comp7598_c0_seq1	93.6	250	b3396 AY123651 Lactobacillus vaginalis ATCC 49540	+	root; cellular organisms; Bacteria; Firmicutes; Bacilli; Lactobacillales; Lactobacillaceae; Lactobacillus	4	0	0	0	0	0	0	0	0	0	0	0	0	0	0	0	0	0	0	0	0	0	0	0	0	0	0	0	0	0	0	0	0	0	0	0	0	0	0	0	0	0	0	0
comp789_c0_seq1	67.1	314	b6856 AY691295 Ruminococcus callidus ATCC 27760	+	root; cellular organisms; Bacteria; Firmicutes; Clostridia; Clostridiales; Ruminococcaceae; Ruminococcus	4	0	1	0	0	0	0	0	0	0	0	0	0	0	0	0	0	0	0	0	0	0	0	2	0	0	0	0	0	0	0	1	0	0	0	0	0	0	0	0	0	0	0	0
comp7927_c0_seq1	74	552	b10849 NZ_ABGD02000012 Anaerotruncus colihominis DSM17241	+	root; cellular organisms; Bacteria; Firmicutes; Clostridia; Clostridiales; Clostridiaceae; Anaerotruncus	4	0	0	0	0	0	0	0	0	0	0	0	0	2	0	0	0	0	0	0	0	0	0	0	0	0	0	0	0	0	0	0	1	0	0	0	0	0	0	0	0	0	0	0
comp8045_c0_seq1	74.7	290	b6796 AY691235 Flavonifractor plautii ATCC 49531	+	root; cellular organisms; Bacteria; Firmicutes; Clostridia; Clostridiales; unclassified Clostridiales; Flavonifractor	4	0	0	0	0	0	0	0	0	0	0	0	1	0	0	0	0	0	0	0	0	0	0	0	0	0	0	0	0	0	0	0	0	0	0	0	0	0	0	0	0	0	0	0
comp81060_c0_seq1	99.2	537	b17667 AB547565 Odoribacter splanchnicus JCM 15291	-	root; cellular organisms; Bacteria; Bacteroidetes/Chlorobi group; Bacteroidetes; Bacteroidia; Bacteroidales; Porphyromonadaceae; Odoribacter	4	0	0	0	0	0	0	0	0	0	0	0	0	0	0	0	0	0	0	0	0	0	0	0	0	0	0	0	0	0	0	0	0	0	0	0	0	0	0	0	0	0	0	0
comp8142_c0_seq1	60.9	423	b17655 AB547552 Bacteroides coagulans JCM 12528	+	root; cellular organisms; Bacteria; Bacteroidetes/Chlorobi group; Bacteroidetes; Bacteroidia; Bacteroidales; Bacteroidaceae; Bacteroides	4	0	0	0	0	0	0	0	0	0	0	0	1	0	0	0	0	0	0	0	0	0	0	0	0	0	0	0	0	0	0	0	0	0	0	0	0	0	0	0	0	0	0	0
comp8150_c0_seq1	79.7	385	b19941 ACZK01000037 Prevotella sp. oral taxon 302 str. F0323	+	root; cellular organisms; Bacteria; Bacteroidetes/Chlorobi group; Bacteroidetes; Bacteroidia; Bacteroidales; Prevotellaceae; Prevotella	4	2	0	0	0	0	0	0	0	0	0	0	0	0	0	0	0	0	0	0	0	0	0	0	0	0	0	0	0	0	0	0	0	0	0	0	0	0	0	0	0	0	0	0
comp8188_c0_seq1	70.4	560	b6796 AY691235 Flavonifractor plautii ATCC 49531	+	root; cellular organisms; Bacteria; Firmicutes; Clostridia; Clostridiales; unclassified Clostridiales; Flavonifractor	4	0	0	0	0	0	0	0	0	0	0	0	1	0	0	0	0	0	0	0	0	0	0	0	0	0	0	0	0	0	0	0	0	0	0	0	0	0	0	0	0	15	1	0
comp819_c0_seq1	69	421	b3153 NC_003869 Caldanaerobacter subterraneus subsp. tengcongensis MB4	-	root; cellular organisms; Bacteria; Firmicutes; Clostridia; Thermoanaerobacterales; Thermoanaerobacteraceae; Caldanaerobacter	4	0	0	0	0	0	0	0	0	0	0	0	0	0	1	0	0	0	0	0	0	0	0	0	0	0	1	0	0	0	0	0	0	0	0	0	0	0	0	0	0	0	0	0
comp82263_c0_seq1	78.3	218	b6857 AY691296 Ruminococcus flavefaciens ATCC 19208	-	root; cellular organisms; Bacteria; Firmicutes; Clostridia; Clostridiales; Ruminococcaceae; Ruminococcus	4	0	0	1	0	0	0	0	0	0	0	0	0	0	0	0	0	0	0	0	0	0	0	0	0	0	0	0	0	0	1	0	0	0	0	0	0	0	0	0	0	0	0	0
comp8402_c0_seq1	79.1	253	b10849 NZ_ABGD02000012 Anaerotruncus colihominis DSM17241	-	root; cellular organisms; Bacteria; Firmicutes; Clostridia; Clostridiales; Clostridiaceae; Anaerotruncus	4	0	0	0	0	0	0	0	0	0	0	0	0	1	0	2	0	0	0	0	0	0	0	0	0	0	0	0	0	0	0	0	0	0	0	0	0	0	0	0	0	0	0	0
comp8440_c0_seq1	71.1	443	b6801 AY691240 Clostridium scindens ATCC 35704	-	root; cellular organisms; Bacteria; Firmicutes; Clostridia; Clostridiales; Clostridiaceae; Clostridium	4	0	0	0	0	0	0	0	0	0	0	0	0	0	0	0	0	0	0	0	0	0	0	0	0	0	0	0	0	0	0	0	0	0	0	0	0	0	0	0	0	0	0	2
comp8489_c0_seq1	81.9	555	b10774 CP001071 Akkermansia muciniphila ATCC BAA-835	+	root; cellular organisms; Bacteria; Chlamydiae/Verrucomicrobia group; Verrucomicrobia; Verrucomicrobiae; Verrucomicrobiales; Verrucomicrobiaceae; Akkermansia	4	0	0	0	0	0	0	0	0	0	0	0	0	0	0	0	0	0	0	0	0	0	0	0	0	0	0	0	0	0	0	0	0	0	0	0	0	0	0	0	0	0	0	0
comp8626_c0_seq1	88	299	b19539 CP003040 Roseburia hominis A2-183	+	root; cellular organisms; Bacteria; Firmicutes; Clostridia; Clostridiales; Lachnospiraceae; Roseburia	4	0	0	0	0	0	0	0	0	0	0	0	0	0	0	0	0	0	0	0	0	0	0	0	0	1	0	0	0	0	0	0	0	0	0	0	1	0	0	0	0	0	0	0
comp8716_c0_seq1	73.6	201	b6817 AY691256 Eubacterium ventriosum ATCC 27560	-	root; cellular organisms; Bacteria; Firmicutes; Clostridia; Clostridiales; Eubacteriaceae; Eubacterium	4	0	0	0	0	0	0	0	0	1	0	0	0	0	0	0	0	0	0	0	0	0	0	0	0	0	0	0	0	0	0	0	0	0	0	0	0	0	0	0	0	0	0	0
comp8782_c0_seq1	80.3	478	v8582 Burkholderia phytofirmans PsJN E24	+	root; cellular organisms; Bacteria; Proteobacteria; Betaproteobacteria; Burkholderiales; Burkholderiaceae; Burkholderia	4	0	0	0	0	0	0	0	0	0	0	0	0	2	0	0	0	0	0	0	0	0	0	0	0	0	0	0	0	0	0	0	0	0	0	0	0	0	0	0	0	0	0	0
comp8867_c0_seq2	78	555	b12003 ABOX02000008 Bacterium sp. Ellin514	+	root; cellular organisms; Bacteria; Verrucomicrobia; Verrucomicrobiae; Verrucomicrobiales; Verrucomicrobia subdivision 3	4	0	0	0	0	0	0	7	0	0	0	0	0	0	0	0	0	0	1	0	0	0	0	0	0	0	0	0	0	0	0	0	0	0	0	0	0	4	0	0	0	0	0	0
comp9040_c0_seq1	74.3	558	b19034 NZ_ADLV01000045 Dysgonomonas gadei ATCC BAA-286	+	root; cellular organisms; Bacteria; Bacteroidetes/Chlorobi group; Bacteroidetes; Bacteroidia; Bacteroidales; Porphyromonadaceae; Dysgonomonas	4	1	0	0	0	0	0	0	0	0	0	0	0	0	0	0	0	0	0	0	0	0	0	0	0	0	0	0	0	0	0	0	0	0	0	0	0	0	0	0	0	0	0	0
comp9070_c0_seq3	92	552	b12771 NZ_ABYT01000057 Eubacterium biforme DSM 3989	+	root; cellular organisms; Bacteria; Firmicutes; Erysipelotrichi; Erysipelotrichales; Erysipelotrichaceae; unclassified Erysipelotrichaceae	4	1	0	0	0	0	0	0	0	1	0	0	0	0	0	0	0	0	0	0	0	0	0	0	0	0	0	0	0	0	0	0	0	0	0	0	0	0	0	0	0	0	0	0
comp9136_c2_seq3	75.8	321	b13516 ACEC01000026 Clostridium methylpentosum DSM 5476	+	root; cellular organisms; Bacteria; Firmicutes; Clostridia; Clostridiales; Clostridiaceae; Clostridium	4	0	0	0	0	0	0	0	0	0	0	0	0	0	0	0	0	0	0	0	0	0	0	0	0	0	0	1	0	0	0	0	0	0	0	0	0	0	0	0	0	0	0	0
comp9189_c1_seq1	71.5	231	b13747 CP001727 Alicyclobacillus acidocaldarius subsp. acidocaldarius DSM 446	+	root; cellular organisms; Bacteria; Firmicutes; Bacilli; Bacillales; Alicyclobacillaceae; Alicyclobacillus	4	0	0	0	0	0	0	0	0	0	0	0	0	3	0	0	0	0	0	0	0	0	0	0	0	0	0	0	0	0	0	0	0	0	0	0	0	0	0	0	0	0	0	0
comp9198_c0_seq3	79.3	384	b6811 AY691250 Eubacterium coprostanoligenes ATCC 51222	+	root; cellular organisms; Bacteria; Firmicutes; Clostridia; Clostridiales; Eubacteriaceae; Eubacterium	4	0	0	0	0	0	0	0	0	0	0	0	0	0	0	0	0	0	0	0	0	0	0	0	0	0	0	0	0	0	0	0	0	0	0	0	0	0	0	0	0	1	0	0
comp9211_c0_seq2	70.1	422	b5838 AY691308 Thermoanaerobacter thermocopriae ATCC 51646	+	root; cellular organisms; Bacteria; Firmicutes; Clostridia; Thermoanaerobacterales; Thermoanaerobacteraceae; Thermoanaerobacter	4	0	0	0	0	0	0	0	0	0	0	0	0	0	0	0	0	0	0	0	0	0	0	0	0	0	0	0	0	0	0	2	0	0	0	0	0	0	0	0	0	0	0	1
comp9230_c0_seq2	80.2	320	b20761 ACWW01000092 Subdoligranulum sp. 4_3_54A2FAA	+	root; cellular organisms; Bacteria; Firmicutes; Clostridia; Clostridiales; Ruminococcaceae; Subdoligranulum	4	0	0	0	0	0	0	0	0	0	0	0	0	0	0	0	0	0	0	0	0	0	0	0	0	0	0	0	0	0	0	0	0	0	0	0	0	0	0	0	0	0	0	0
comp9236_c0_seq3	76.1	560	b16658 FP929038 Coprococcus catus GD/7	+	root; cellular organisms; Bacteria; Firmicutes; Clostridia; Clostridiales; Lachnospiraceae; Coprococcus	4	0	0	0	0	0	0	0	0	0	0	0	0	0	0	0	0	0	0	0	0	0	0	0	0	0	0	0	0	0	0	0	0	0	0	0	0	0	0	0	0	0	0	1
comp9253_c0_seq2	74.6	331	b19666 NC_016048 Oscillibacter valericigenes Sjm18-20 DSM 18026	+	root; cellular organisms; Bacteria; Firmicutes; Clostridia; Clostridiales; Oscillospiraceae; Oscillibacter	4	0	0	0	0	0	0	0	0	0	0	0	0	0	0	0	0	0	0	0	0	0	0	0	0	0	0	0	0	0	0	0	0	0	0	0	0	0	0	0	0	0	0	0
comp9255_c1_seq2	74.3	468	b11978 CP001032 Opitutus terrae PB90-1 DSM 11246	+	root; cellular organisms; Bacteria; Chlamydiae/Verrucomicrobia group; Verrucomicrobia; Opitutae; Opitutales; Opitutaceae; Opitutus	4	0	0	0	0	0	0	0	0	0	0	0	0	0	0	0	0	0	0	0	0	0	0	0	0	0	0	0	0	0	0	0	0	0	0	0	0	1	0	0	0	0	0	0
comp9258_c1_seq5	79.1	393	b17663 AB547561 Barnesiella viscericola JCM 13660	+	root; cellular organisms; Bacteria; Bacteroidetes/Chlorobi group; Bacteroidetes; Bacteroidia; Bacteroidales; Porphyromonadaceae; Barnesiella	4	0	0	0	0	0	0	0	0	0	0	0	0	0	0	0	0	0	0	0	0	0	0	0	0	0	0	0	0	0	0	0	0	0	0	0	0	0	1	0	1	0	0	0
comp9262_c0_seq1	71.7	227	b10959 CP000860 Candidatus Desulforudis audaxviator MP104C	-	root; cellular organisms; Bacteria; Firmicutes; Clostridia; Clostridiales; Peptococcaceae	4	0	0	1	0	0	0	0	0	0	0	0	0	0	0	0	0	0	0	0	0	0	0	0	0	0	0	0	0	0	0	0	0	0	0	0	0	0	0	0	2	0	0	0
comp9287_c1_seq6	91.2	251	b16460 AB510681 Bacteroides massiliensis JCM 13223	+	root; cellular organisms; Bacteria; Bacteroidetes/Chlorobi group; Bacteroidetes; Bacteroidia; Bacteroidales; Bacteroidaceae; Bacteroides	4	0	0	0	0	0	0	0	0	0	0	0	0	0	0	0	0	0	0	0	0	0	0	0	0	0	0	0	0	0	0	0	0	0	0	0	0	0	0	0	0	0	0	0
comp9292_c1_seq5	66.1	399	b6857 AY691296 Ruminococcus flavefaciens ATCC 19208	+	root; cellular organisms; Bacteria; Firmicutes; Clostridia; Clostridiales; Ruminococcaceae; Ruminococcus	4	0	0	0	0	0	0	0	0	0	0	0	0	0	0	0	0	0	0	0	0	0	0	0	0	0	0	0	0	0	0	0	0	0	1	0	0	0	0	0	0	0	0	0
comp9314_c0_seq3	76.6	254	b17984 NZ_ADDX01000027 Ruminococcaceae bacterium sp. D16	+	root; cellular organisms; Bacteria; Firmicutes; Clostridia; Clostridiales; Ruminococcaceae; unclassified Ruminococcaceae	4	0	0	0	0	0	0	0	0	0	0	0	0	0	0	0	0	0	0	0	0	0	0	0	0	0	0	0	0	0	0	0	0	1	0	0	2	0	0	0	1	0	0	0
comp9324_c0_seq6	80.1	320	b16658 FP929038 Coprococcus catus GD/7	+	root; cellular organisms; Bacteria; Firmicutes; Clostridia; Clostridiales; Lachnospiraceae; Coprococcus	4	0	0	0	0	0	0	0	0	0	0	0	0	0	0	0	0	0	0	0	0	0	0	0	0	0	1	0	0	0	0	0	0	1	13	0	0	0	0	0	0	0	0	0
comp9330_c1_seq3	70.1	207	b1087 AF335327 Flavobacterium hydatis ATCC 29551	+	root; cellular organisms; Bacteria; Bacteroidetes/Chlorobi group; Bacteroidetes; Flavobacteria; Flavobacteriales; Flavobacteriaceae; Flavobacterium	4	0	0	0	0	0	0	0	0	0	0	0	0	2	0	0	0	0	0	0	0	0	0	0	0	0	0	0	0	0	0	0	0	0	1	0	0	0	0	0	0	0	1	1
comp9339_c0_seq1	67	244	b13747 CP001727 Alicyclobacillus acidocaldarius subsp. acidocaldarius DSM 446	+	root; cellular organisms; Bacteria; Firmicutes; Bacilli; Bacillales; Alicyclobacillaceae; Alicyclobacillus	4	0	0	0	0	0	0	0	0	0	2	0	0	0	0	0	0	0	1	0	1	0	0	0	0	0	0	0	0	0	0	0	0	0	0	0	0	0	0	0	0	0	0	0
comp9339_c2_seq3	76.7	243	b6855 AY691294 Ruminococcus bromii ATCC 27255	+	root; cellular organisms; Bacteria; Firmicutes; Clostridia; Clostridiales; Ruminococcaceae; Ruminococcus	4	0	0	0	0	0	0	0	0	0	1	0	0	0	0	0	0	0	0	0	0	0	0	0	0	0	0	0	0	0	13	0	0	0	0	0	0	0	0	0	1	0	0	0
comp9343_c0_seq1	76.6	351	b6793 AY691232 Clostridium leptum ATCC 29065	+	root; cellular organisms; Bacteria; Firmicutes; Clostridia; Clostridiales; Clostridiaceae; Clostridium	4	0	0	0	0	0	0	0	0	0	0	0	1	0	0	0	0	0	0	0	0	0	0	0	0	0	0	0	0	0	0	0	0	0	0	0	0	0	0	0	0	0	0	0
comp9355_c2_seq1	83.3	187	b10768 NZ_AAXA02000010 Dorea formicigenerans ATCC 27755	-	root; cellular organisms; Bacteria; Firmicutes; Clostridia; Clostridiales; Clostridiaceae; Dorea	4	0	0	0	0	0	0	0	0	0	0	0	0	0	0	0	0	0	0	0	0	0	0	0	1	0	0	0	0	0	1	0	0	0	0	0	0	0	0	0	0	0	0	0
comp9377_c0_seq1	64.4	368	b7751 NC_007514 Chlorobium chlorochromatii CaD3	-	root; cellular organisms; Bacteria; Bacteroidetes/Chlorobi group; Chlorobi; Chlorobia; Chlorobiales; Chlorobiaceae; Chlorobium/Pelodictyon group; Chlorobium	4	0	0	0	0	0	0	0	0	0	0	0	0	0	0	0	0	0	0	0	0	0	0	0	0	0	0	0	0	0	0	0	0	0	0	0	0	1	0	0	0	0	0	1
comp9404_c0_seq1	84.1	213	b6855 AY691294 Ruminococcus bromii ATCC 27255	+	root; cellular organisms; Bacteria; Firmicutes; Clostridia; Clostridiales; Ruminococcaceae; Ruminococcus	4	0	0	0	0	0	0	1	0	0	0	0	0	0	0	0	0	0	0	0	0	0	0	0	0	0	0	0	0	0	0	0	0	0	0	0	0	0	0	0	0	0	0	0
comp9404_c1_seq1	80.9	208	b9180 DQ681230 Hespellia stercorisuis PC18	+	root; cellular organisms; Bacteria; Firmicutes; Clostridia; Clostridiales; Clostridiaceae; Hespellia	4	0	0	0	0	0	0	0	0	0	0	0	0	0	0	0	0	0	0	0	0	0	0	0	0	0	0	0	0	0	0	6	0	0	0	0	0	0	0	0	1	0	0	0
comp9419_c1_seq1	84.8	256	b10849 NZ_ABGD02000012 Anaerotruncus colihominis DSM17241	+	root; cellular organisms; Bacteria; Firmicutes; Clostridia; Clostridiales; Clostridiaceae; Anaerotruncus	4	0	0	0	0	0	0	0	0	0	0	0	0	1	0	0	0	0	0	0	0	0	1	0	0	0	0	0	0	0	0	0	0	0	0	0	0	0	0	0	0	0	0	0
comp9422_c2_seq1	76.7	279	b6811 AY691250 Eubacterium coprostanoligenes ATCC 51222	+	root; cellular organisms; Bacteria; Firmicutes; Clostridia; Clostridiales; Eubacteriaceae; Eubacterium	4	0	0	0	0	1	0	0	0	0	0	0	0	0	0	0	0	0	0	0	0	0	0	0	0	0	0	0	0	0	0	0	0	0	0	0	0	0	0	0	2	0	0	0
comp9435_c0_seq3	73.9	309	b19898 ADLJ01000035 Clostridium citroniae WAL-17108	+	root; cellular organisms; Bacteria; Firmicutes; Clostridia; Clostridiales; Clostridiaceae; Clostridium	4	0	0	0	0	0	0	0	0	0	0	0	0	2	0	0	0	0	0	0	0	0	0	0	0	0	0	0	0	0	0	0	0	1	0	0	0	0	0	0	0	0	0	0
comp9444_c0_seq2	85.4	309	b16677 NZ_ABWN01000034 Butyrivibrio crossotus DSM 2876	+	root; cellular organisms; Bacteria; Firmicutes; Clostridia; Clostridiales; Lachnospiraceae; Butyrivibrio	4	0	0	0	0	0	0	0	0	0	2	0	0	0	0	0	0	0	0	0	0	0	0	0	0	0	0	0	0	0	10	0	0	1	0	0	0	0	0	0	0	0	0	0
comp9477_c0_seq4	61.1	304	b14488 CP002171 Thermoanaerobacterium thermosaccharolyticum DSM 571	+	root; cellular organisms; Bacteria; Firmicutes; Clostridia; Thermoanaerobacterales; Thermoanaerobacterales Family III. Incertae Sedis; Thermoanaerobacterium	4	0	0	0	0	0	0	0	0	0	0	0	0	0	0	0	0	0	0	0	0	0	0	0	0	0	0	0	0	0	2	0	0	0	0	0	4	0	0	0	0	0	0	0
comp9479_c0_seq2	82.7	184	b12769 NZ_ABVQ01000035 [Bacteroides] pectinophilus ATCC 43243	+	root; cellular organisms; Bacteria; Firmicutes; Clostridia; Clostridiales; unclassified Clostridiales; [Bacteroides] pectinophilus	4	0	0	0	0	2	0	0	0	0	1	0	0	0	0	0	0	0	0	0	0	0	0	0	0	0	0	0	0	0	0	0	0	0	0	0	0	0	0	0	0	0	0	0
comp9494_c0_seq13	83.9	311	b16658 FP929038 Coprococcus catus GD/7	+	root; cellular organisms; Bacteria; Firmicutes; Clostridia; Clostridiales; Lachnospiraceae; Coprococcus	4	0	0	0	0	0	0	0	0	2	0	0	0	0	0	0	0	0	0	0	0	0	0	0	0	0	0	0	0	0	0	0	0	0	0	0	0	0	0	0	0	0	0	0
comp9494_c0_seq5	72.8	327	b19539 CP003040 Roseburia hominis A2-183	+	root; cellular organisms; Bacteria; Firmicutes; Clostridia; Clostridiales; Lachnospiraceae; Roseburia	4	0	0	1	0	0	0	0	0	0	0	0	0	0	0	0	0	0	0	0	0	0	0	0	0	0	0	0	0	0	0	0	0	0	0	0	0	0	0	0	0	13	11	0
comp16158_c0_seq1	71.7	321	b6857 AY691296 Ruminococcus flavefaciens ATCC 19208	+	root; cellular organisms; Bacteria; Firmicutes; Clostridia; Clostridiales; Ruminococcaceae; Ruminococcus	3	0	0	0	0	0	0	0	0	0	0	0	1	0	0	0	0	0	0	0	0	0	0	0	0	0	0	0	0	0	0	3	0	0	0	0	0	0	0	0	0	0	0	0
comp1820_c0_seq1	80.1	549	b16667 CP002390 Filifactor alocis ATCC 35896	-	root; cellular organisms; Bacteria; Firmicutes; Clostridia; Clostridiales; Peptostreptococcaceae; Filifactor	3	0	0	0	0	0	0	0	0	0	0	0	0	0	0	0	0	0	0	0	0	0	0	0	0	0	0	0	0	0	0	0	0	0	0	0	0	0	0	0	0	0	0	0
comp2063_c0_seq1	74.1	254	v1450 bz_f Megasphaera cerevisiae ATCC 43254	+	root; cellular organisms; Bacteria; Firmicutes; Clostridia; Clostridiales; Acidaminococcaceae	3	0	0	0	0	0	0	0	0	0	0	0	0	0	0	0	0	0	0	0	0	0	0	0	0	0	0	0	0	2	0	0	0	0	0	0	0	1	0	0	0	0	0	0
comp2079_c0_seq1	66.9	268	b1292 AY017380 Fibrobacter succinogenes S85 ATCC 19169	+	root; cellular organisms; Bacteria; Fibrobacteres/Acidobacteria group; Fibrobacteres; Fibrobacteres (class); Fibrobacterales; Fibrobacteraceae; Fibrobacter	3	1	0	0	0	0	0	0	0	0	0	0	0	0	0	0	0	0	0	0	0	0	0	0	0	0	0	0	0	0	0	0	0	0	0	0	0	0	0	0	0	0	0	0
comp2116_c0_seq1	75.6	232	b19666 NC_016048 Oscillibacter valericigenes Sjm18-20 DSM 18026	+	root; cellular organisms; Bacteria; Firmicutes; Clostridia; Clostridiales; Oscillospiraceae; Oscillibacter	3	0	1	0	0	0	0	0	0	1	0	0	0	0	0	0	0	0	0	0	0	0	0	0	0	0	0	0	0	0	0	0	0	0	0	0	0	0	0	0	0	0	0	0
comp2176_c0_seq1	85.7	552	b7492 AY922372 Clostridium difficile ATCC 9689D	+	root; cellular organisms; Bacteria; Firmicutes; Clostridia; Clostridiales; Clostridiaceae; Clostridium	3	0	0	0	0	0	0	0	0	0	1	0	0	0	0	0	0	0	0	0	0	0	0	0	0	0	0	0	0	0	0	0	0	0	0	0	0	0	0	0	0	0	0	0
comp2376_c0_seq1	82.3	420	b10330 AAXB02000008 Dorea longicatena DSM 13814	+	root; cellular organisms; Bacteria; Firmicutes; Clostridia; Clostridiales; Clostridiaceae; Dorea	3	0	0	0	0	0	0	0	0	0	0	0	0	0	0	0	0	0	0	0	0	0	0	0	0	0	0	0	0	0	0	0	0	0	0	0	0	0	0	0	0	0	0	0
comp28055_c0_seq1	88.1	322	b17557 CP002106 Olsenella uli DSM 7084	+	root; cellular organisms; Bacteria; Actinobacteria; Actinobacteria (class); Coriobacteridae; Coriobacteriales; Coriobacterineae; Coriobacteriaceae; Olsenella	3	0	0	0	0	0	0	0	0	0	0	0	0	0	0	0	0	0	0	0	0	0	0	0	0	0	0	0	0	0	0	0	0	0	0	0	0	0	0	0	0	0	0	1
comp31704_c0_seq1	62.5	317	b3368 AY123695 Bartonella clarridgeiae ATCC 51734	+	root; cellular organisms; Bacteria; Proteobacteria; Alphaproteobacteria; Rhizobiales; Bartonellaceae; Bartonella	3	0	0	0	0	0	0	0	0	0	0	0	0	0	0	0	0	0	0	0	0	0	0	0	0	0	0	0	0	0	0	0	0	0	0	0	1	0	0	0	0	0	0	0
comp33663_c0_seq1	76.6	248	b14106 NZ_ACIP02000002 Shuttleworthia satelles DSM 14600	+	root; cellular organisms; Bacteria; Firmicutes; Clostridia; Clostridiales; Lachnospiraceae; Shuttleworthia	3	0	0	0	0	0	0	0	0	0	0	0	0	0	0	0	0	0	0	0	1	0	0	0	0	0	0	0	0	1	0	0	0	0	0	0	0	0	0	0	0	0	0	0
comp39711_c0_seq1	64.8	498	b16937 NZ_ADBE01000059 Neisseria polysaccharea ATCC 43768	+	root; cellular organisms; Bacteria; Proteobacteria; Betaproteobacteria; Neisseriales; Neisseriaceae; Neisseria	3	0	0	0	0	0	0	0	0	0	0	0	0	0	0	0	0	0	0	0	0	0	0	0	0	0	0	0	0	0	0	0	0	0	0	0	0	2	0	0	0	0	0	0
comp402_c0_seq1	77.9	181	b1529 AB025944 Geobacillus thermoglucosidasius KP1006	-	root; cellular organisms; Bacteria; Firmicutes; Bacilli; Bacillales; Bacillaceae; Geobacillus	3	0	0	0	0	0	0	0	0	0	0	0	0	0	0	0	0	0	0	0	0	0	0	0	0	0	0	0	0	0	0	0	0	0	0	0	0	0	0	0	0	0	0	0
comp41545_c0_seq1	76.3	216	b17984 NZ_ADDX01000027 Ruminococcaceae bacterium sp. D16	-	root; cellular organisms; Bacteria; Firmicutes; Clostridia; Clostridiales; Ruminococcaceae; unclassified Ruminococcaceae	3	0	0	0	0	0	0	0	0	0	0	0	0	0	0	0	0	0	0	0	2	0	0	0	0	0	0	0	0	0	0	0	0	0	0	0	0	0	0	0	0	0	0	0
comp4960_c0_seq1	73.8	253	b6815 AY691254 Eubacterium ruminantium ATCC 17233	-	root; cellular organisms; Bacteria; Firmicutes; Clostridia; Clostridiales; Eubacteriaceae; Eubacterium	3	0	0	0	0	0	0	0	0	0	0	0	0	0	0	0	0	0	0	0	0	0	0	0	0	0	0	0	0	0	0	1	0	0	0	0	0	0	0	0	0	0	0	0
comp51367_c0_seq1	81.6	258	b17663 AB547561 Barnesiella viscericola JCM 13660	-	root; cellular organisms; Bacteria; Bacteroidetes/Chlorobi group; Bacteroidetes; Bacteroidia; Bacteroidales; Porphyromonadaceae; Barnesiella	3	0	0	0	0	0	0	0	0	0	0	0	0	0	0	0	0	0	0	0	0	0	0	0	0	1	0	0	0	0	0	0	0	0	0	0	0	0	0	0	0	0	0	0
comp56406_c0_seq1	70.6	552	b18495 AECQ01000028 Solobacterium moorei F0204	+	root; cellular organisms; Bacteria; Firmicutes; Erysipelotrichi; Erysipelotrichales; Erysipelotrichaceae; Solobacterium	3	0	0	0	0	0	0	0	0	0	0	0	0	0	0	0	0	0	0	0	0	0	0	0	0	0	0	0	0	0	0	0	0	0	0	0	0	0	0	0	4	0	0	0
comp58506_c0_seq1	73.7	512	b17635 AB547588 Porphyromonas somerae JCM 13867	+	root; cellular organisms; Bacteria; Bacteroidetes/Chlorobi group; Bacteroidetes; Bacteroidia; Bacteroidales; Porphyromonadaceae; Porphyromonas	3	0	0	0	0	0	0	0	0	0	0	0	0	0	0	0	0	0	0	0	0	0	0	0	0	0	0	0	0	0	0	0	0	0	0	0	0	0	0	0	0	0	0	0
comp5853_c0_seq1	73.3	256	b19676 AGFE01000018 Thermobacillus composti KWC4 DSM 18247	+	root; cellular organisms; Bacteria; Firmicutes; Bacilli; Bacillales; Paenibacillaceae; Thermobacillus	3	0	0	0	0	0	0	0	0	0	0	0	0	0	0	0	0	0	0	0	0	0	0	0	0	0	0	0	0	0	0	0	0	0	0	0	0	0	0	0	0	0	0	0
comp58763_c0_seq1	61.7	505	b20842 NC_018178 Melioribacter roseus P3M	-	root; cellular organisms; Bacteria; Bacteroidetes/Chlorobi group; Ignavibacteria; Ignavibacteria; Ignavibacteriales; Ignavibacteriaceae; Melioribacter	3	0	0	0	0	0	0	0	0	0	0	0	0	0	0	0	0	0	0	0	0	0	0	0	0	0	0	0	0	0	1	2	0	0	0	0	0	0	0	0	0	0	0	0
comp59234_c0_seq1	64	270	b14454 GQ245967 Mycobacterium haemophilum ATCC 29548	+	root; cellular organisms; Bacteria; Actinobacteria; Actinobacteria (class); Actinobacteridae; Actinomycetales; Corynebacterineae; Mycobacteriaceae; Mycobacterium	3	0	0	0	0	0	0	0	0	0	0	0	0	0	0	0	0	0	0	0	0	0	0	0	0	0	0	1	0	0	0	0	0	0	0	0	0	1	0	0	0	0	0	0
comp5949_c0_seq1	70.5	294	b6796 AY691235 Flavonifractor plautii ATCC 49531	+	root; cellular organisms; Bacteria; Firmicutes; Clostridia; Clostridiales; unclassified Clostridiales; Flavonifractor	3	0	0	0	0	0	0	0	0	0	1	0	0	0	0	0	0	0	0	0	0	0	0	0	0	0	0	0	0	0	0	0	0	0	0	0	0	0	0	0	0	0	0	0
comp5953_c0_seq1	76.2	281	b6855 AY691294 Ruminococcus bromii ATCC 27255	+	root; cellular organisms; Bacteria; Firmicutes; Clostridia; Clostridiales; Ruminococcaceae; Ruminococcus	3	0	0	0	0	0	0	0	0	0	0	0	0	0	0	0	0	0	0	0	0	0	0	0	0	0	0	0	0	0	0	0	0	0	0	0	0	0	0	0	0	0	0	0
comp6018_c0_seq1	89.9	217	b13534 NZ_ACBY01000026 Subdoligranulum variabile DSM15176	+	root; cellular organisms; Bacteria; Firmicutes; Clostridia; Clostridiales; Ruminococcaceae; Subdoligranulum	3	0	0	0	0	0	0	0	0	0	0	0	0	0	0	0	0	0	0	0	0	0	0	0	0	0	0	1	0	0	0	0	0	0	0	0	0	0	0	0	0	0	0	0
comp61050_c0_seq1	76.1	329	b6793 AY691232 Clostridium leptum ATCC 29065	-	root; cellular organisms; Bacteria; Firmicutes; Clostridia; Clostridiales; Clostridiaceae; Clostridium	3	0	0	0	0	0	0	0	0	0	0	0	0	0	0	0	0	0	0	0	0	0	0	0	0	0	0	0	0	0	0	0	0	0	0	0	0	0	0	0	1	0	0	0
comp64271_c0_seq1	79.8	318	b6786 AY691225 Clostridium aminovalericum ATCC 13725	-	root; cellular organisms; Bacteria; Firmicutes; Clostridia; Clostridiales; Clostridiaceae; Clostridium	3	0	0	0	0	0	0	0	0	1	0	0	0	0	0	0	0	0	0	0	0	0	0	0	0	0	0	0	0	0	0	0	0	0	1	0	0	0	0	0	0	0	0	0
comp6471_c0_seq1	71.3	260	b15690 NZ_ACIO01000406 Clostridium hathewayi DSM 13479	+	root; cellular organisms; Bacteria; Firmicutes; Clostridia; Clostridiales; Clostridiaceae; Clostridium	3	0	0	0	0	0	0	0	0	0	0	0	0	0	0	0	0	0	0	0	0	0	0	0	0	0	0	0	0	0	0	0	0	0	0	0	0	0	0	0	1	0	0	0
comp6953_c0_seq1	78.2	513	b6855 AY691294 Ruminococcus bromii ATCC 27255	+	root; cellular organisms; Bacteria; Firmicutes; Clostridia; Clostridiales; Ruminococcaceae; Ruminococcus	3	0	0	0	0	0	0	0	0	0	0	0	0	0	0	1	0	0	0	0	0	0	0	0	0	0	0	0	0	0	0	0	0	0	0	0	0	0	0	0	0	0	0	0
comp7017_c0_seq1	77.7	255	b4426 NC_009012 Clostridium thermocellum ATCC 27405	+	root; cellular organisms; Bacteria; Firmicutes; Clostridia; Clostridiales; Clostridiaceae; Clostridium	3	0	0	0	0	0	0	0	0	1	0	0	0	0	0	0	0	0	0	0	0	0	0	0	0	0	0	0	0	0	0	0	0	0	0	0	0	0	0	0	0	0	0	0
comp7076_c0_seq1	71.2	282	b17984 NZ_ADDX01000027 Ruminococcaceae bacterium sp. D16	+	root; cellular organisms; Bacteria; Firmicutes; Clostridia; Clostridiales; Ruminococcaceae; unclassified Ruminococcaceae	3	0	0	0	0	0	0	0	0	0	0	0	0	0	0	0	0	0	0	0	0	0	0	0	0	0	0	0	0	0	0	1	0	4	0	0	0	1	0	0	0	0	0	0
comp7268_c0_seq1	73.7	549	b17557 CP002106 Olsenella uli DSM 7084	+	root; cellular organisms; Bacteria; Actinobacteria; Actinobacteria (class); Coriobacteridae; Coriobacteriales; Coriobacterineae; Coriobacteriaceae; Olsenella	3	0	0	0	0	0	0	0	0	0	0	0	0	0	0	0	0	0	0	0	0	0	0	0	0	0	0	0	0	0	0	0	0	0	0	0	0	0	0	0	0	0	0	0
comp73174_c0_seq1	77.8	309	b6801 AY691240 Clostridium scindens ATCC 35704	-	root; cellular organisms; Bacteria; Firmicutes; Clostridia; Clostridiales; Clostridiaceae; Clostridium	3	0	0	0	0	0	0	0	0	0	0	0	0	0	0	0	0	0	0	0	0	0	0	1	0	0	0	0	0	0	0	1	0	0	0	0	0	0	0	0	0	0	0	0
comp7351_c0_seq1	72	305	b10813 CP000930 Heliobacterium modesticaldum Ice1	-	root; cellular organisms; Bacteria; Firmicutes; Clostridia; Clostridiales; Heliobacteriaceae; Heliobacterium	3	0	0	0	0	0	0	0	0	0	0	0	0	0	0	0	0	0	0	0	0	0	0	0	0	0	0	0	1	0	0	0	2	0	0	0	0	0	0	0	0	0	0	0
comp7370_c0_seq1	84.7	281	b13534 NZ_ACBY01000026 Subdoligranulum variabile DSM15176	+	root; cellular organisms; Bacteria; Firmicutes; Clostridia; Clostridiales; Ruminococcaceae; Subdoligranulum	3	0	0	0	0	0	0	0	0	0	0	0	0	0	0	0	0	0	0	0	0	0	0	0	0	0	0	0	0	0	0	0	1	0	0	0	0	0	0	0	0	0	0	0
comp74186_c0_seq1	72.3	249	b17639 AB547584 Porphyromonas gulae JCM 13865	+	root; cellular organisms; Bacteria; Bacteroidetes/Chlorobi group; Bacteroidetes; Bacteroidia; Bacteroidales; Porphyromonadaceae; Porphyromonas	3	0	0	0	0	0	0	0	0	0	0	0	0	0	0	0	0	0	0	0	0	0	0	0	0	0	0	0	0	0	0	0	0	0	0	0	0	0	0	0	0	0	0	0
comp7442_c0_seq1	71.8	255	b19898 ADLJ01000035 Clostridium citroniae WAL-17108	-	root; cellular organisms; Bacteria; Firmicutes; Clostridia; Clostridiales; Clostridiaceae; Clostridium	3	0	0	0	0	0	0	0	0	0	0	0	0	0	0	0	0	0	0	0	0	0	0	0	0	0	0	0	0	0	0	0	2	1	0	0	0	0	0	0	0	0	0	0
comp74934_c0_seq1	70	266	v2708 3368 Bacillus circulans z320	-	root; cellular organisms; Bacteria; Firmicutes; Bacilli; Bacillales; Bacillaceae; Bacillus	3	0	0	0	0	0	0	0	0	0	0	0	0	0	0	0	0	0	0	0	0	0	0	0	0	0	0	0	0	0	0	0	0	0	0	0	0	0	0	0	0	0	0	0
comp75475_c0_seq1	64.1	554	b20839 NZ_AFSH01000006 Bacillus vallismortis DV1-F-3 DSM 11031	+	root; cellular organisms; Bacteria; Firmicutes; Bacilli; Bacillales; Bacillaceae; Bacillus; Bacillus subtilis group	3	0	0	0	0	0	0	0	0	0	0	0	0	0	0	0	0	0	0	0	0	0	0	0	0	0	0	0	0	0	0	0	1	0	0	0	0	0	0	0	0	0	0	0
comp76473_c0_seq1	74.2	256	b10811 NZ_AARF01000231 Paenibacillus larvae subsp. larvae BRL-230010	-	root; cellular organisms; Bacteria; Firmicutes; Bacilli; Bacillales; Paenibacillaceae; Paenibacillus	3	0	0	0	0	0	0	0	0	0	0	0	0	1	0	0	0	0	0	0	0	0	0	0	0	0	0	0	0	0	0	0	0	0	0	0	0	0	0	0	0	0	0	0
comp7724_c0_seq1	85.4	325	b18126 AEKL01000002 Lactobacillus oris PB013-T2-3	+	root; cellular organisms; Bacteria; Firmicutes; Bacilli; Lactobacillales; Lactobacillaceae; Lactobacillus	3	0	0	0	0	0	0	0	0	1	0	0	0	0	0	0	0	0	0	0	0	0	0	0	0	0	0	1	0	0	0	0	0	0	0	0	0	0	0	0	0	0	0	0
comp77549_c0_seq1	70.3	432	b19170 ACTO01000059 Lachnospiraceae bacterium 2_1_58FAA	+	root; cellular organisms; Bacteria; Firmicutes; Clostridia; Clostridiales; Lachnospiraceae; unclassified Lachnospiraceae	3	0	0	0	0	0	0	0	0	0	0	0	0	1	1	0	0	0	0	0	0	0	0	0	0	0	0	0	0	0	0	0	0	0	0	0	0	0	0	0	0	0	0	0
comp7804_c0_seq1	66.7	552	b7646 CP000482 Pelobacter propionicus DSM 2379	+	root; cellular organisms; Bacteria; Proteobacteria; Deltaproteobacteria; Desulfuromonadales; Pelobacteraceae; Pelobacter	3	0	0	0	0	0	0	0	0	0	0	0	0	0	0	0	0	0	0	0	0	0	0	0	0	0	0	0	0	0	0	1	0	2	0	2	0	0	0	0	0	0	0	0
comp78161_c0_seq1	77.1	237	b6793 AY691232 Clostridium leptum ATCC 29065	+	root; cellular organisms; Bacteria; Firmicutes; Clostridia; Clostridiales; Clostridiaceae; Clostridium	3	0	0	0	0	0	0	0	0	0	0	0	0	0	0	0	0	0	0	0	1	0	0	0	0	0	0	0	0	0	0	0	0	0	1	0	0	0	0	0	0	0	0	0
comp8027_c0_seq1	85.9	309	b14505 NZ_ACCL02000002 Marvinbryantia formatexigens DSM 14469	-	root; cellular organisms; Bacteria; Firmicutes; Clostridia; Clostridiales; Lachnospiraceae; Marvinbryantia	3	0	0	0	0	0	0	0	0	1	0	0	0	1	0	0	0	0	0	0	0	0	0	0	0	0	0	0	0	0	0	0	0	0	0	0	0	0	0	0	0	0	0	0
comp8060_c0_seq1	79.3	245	b6857 AY691296 Ruminococcus flavefaciens ATCC 19208	+	root; cellular organisms; Bacteria; Firmicutes; Clostridia; Clostridiales; Ruminococcaceae; Ruminococcus	3	0	0	0	0	0	0	0	0	0	0	0	0	0	0	0	0	0	0	0	0	0	0	0	0	0	0	0	0	0	0	0	0	0	0	0	0	0	0	0	0	0	0	0
comp8178_c0_seq2	84.4	346	b6817 AY691256 Eubacterium ventriosum ATCC 27560	+	root; cellular organisms; Bacteria; Firmicutes; Clostridia; Clostridiales; Eubacteriaceae; Eubacterium	3	0	0	0	0	0	0	0	0	0	0	0	0	0	0	0	0	0	0	0	0	0	0	0	0	0	0	0	0	0	0	0	0	0	0	0	0	0	0	0	0	0	0	0
comp8292_c0_seq1	72	476	b14505 NZ_ACCL02000002 Marvinbryantia formatexigens DSM 14469	+	root; cellular organisms; Bacteria; Firmicutes; Clostridia; Clostridiales; Lachnospiraceae; Marvinbryantia	3	0	0	0	0	0	0	0	0	0	0	0	0	0	0	0	0	0	0	0	0	0	0	0	0	0	0	0	0	0	0	0	0	0	0	0	0	0	0	0	6	0	0	0
comp8486_c0_seq1	72.3	330	b18145 CP002330 Caldicellulosiruptor kronotskyensis 2002 DSM 18902	+	root; cellular organisms; Bacteria; Firmicutes; Clostridia; Thermoanaerobacterales; Thermoanaerobacterales Family III. Incertae Sedis; Caldicellulosiruptor	3	0	0	0	0	0	0	0	0	0	0	0	0	0	0	0	0	0	0	0	0	0	0	0	0	0	0	0	0	0	1	0	0	0	1	0	0	0	0	0	0	0	0	0
comp8591_c0_seq1	66.9	471	b18605 NZ_ADLQ01000105 Clostridium symbiosum WAL-14163	+	root; cellular organisms; Bacteria; Firmicutes; Clostridia; Clostridiales; Clostridiaceae; Clostridium	3	0	0	3	0	0	0	0	0	0	0	0	0	0	0	0	0	0	0	0	0	0	0	0	0	0	0	0	0	0	0	0	0	0	1	0	0	0	0	0	0	0	0	0
comp86205_c0_seq1	77.3	211	b18280 AEPD01000033 Prevotella buccae ATCC 33574	-	root; cellular organisms; Bacteria; Bacteroidetes/Chlorobi group; Bacteroidetes; Bacteroidia; Bacteroidales; Prevotellaceae; Prevotella	3	0	0	0	0	0	0	0	0	0	0	0	0	0	0	0	0	0	0	0	1	0	0	0	0	0	0	0	0	0	0	0	0	0	0	0	0	0	1	0	0	0	0	0
comp8780_c0_seq1	69.1	502	b6815 AY691254 Eubacterium ruminantium ATCC 17233	+	root; cellular organisms; Bacteria; Firmicutes; Clostridia; Clostridiales; Eubacteriaceae; Eubacterium	3	0	0	0	0	0	0	0	0	0	0	0	0	0	0	0	0	0	0	0	0	0	0	0	0	0	0	0	0	0	0	0	0	0	0	0	1	5	0	0	0	0	0	0
comp8867_c0_seq1	70.7	509	b17587 NZ_ABIZ01000001 Verrucomicrobium spinosum DSM 4136	+	root; cellular organisms; Bacteria; Chlamydiae/Verrucomicrobia group; Verrucomicrobia; Verrucomicrobiae; Verrucomicrobiales; Verrucomicrobiaceae; Verrucomicrobium	3	0	0	0	0	0	0	0	0	0	0	0	0	0	0	0	0	0	0	0	0	0	0	0	0	0	0	0	0	0	0	0	0	1	0	0	0	0	0	2	0	0	0	0
comp89290_c0_seq1	67.4	235	b3353 AY123693 Acidovorax facilis ATCC 11228	-	root; cellular organisms; Bacteria; Proteobacteria; Betaproteobacteria; Burkholderiales; Comamonadaceae; Acidovorax	3	0	0	0	0	0	0	0	0	0	0	0	0	0	0	0	0	0	0	0	0	0	0	0	0	0	0	0	0	0	0	0	0	0	0	0	0	0	0	0	0	0	0	0
comp8952_c0_seq1	81.6	243	b6855 AY691294 Ruminococcus bromii ATCC 27255	+	root; cellular organisms; Bacteria; Firmicutes; Clostridia; Clostridiales; Ruminococcaceae; Ruminococcus	3	0	0	0	0	0	0	0	0	0	0	0	0	0	0	0	0	0	0	0	0	0	0	0	0	0	0	0	0	0	0	2	0	0	0	0	0	0	0	0	0	0	0	0
comp8992_c0_seq2	93.5	356	b7449 AY562569 Clostridium disporicum ATCC 43838	+	root; cellular organisms; Bacteria; Firmicutes; Clostridia; Clostridiales; Clostridiaceae; Clostridium	3	0	0	0	0	0	0	0	0	0	0	0	0	0	0	0	0	0	0	0	0	0	0	0	0	0	0	0	0	0	0	0	0	0	0	0	0	0	0	0	2	0	0	0
comp8999_c0_seq2	61.3	397	b9316 NC_008261 Clostridium perfringens ATCC 13124	+	root; cellular organisms; Bacteria; Firmicutes; Clostridia; Clostridiales; Clostridiaceae; Clostridium	3	0	0	0	0	0	0	0	0	0	0	0	0	0	0	0	0	0	0	0	0	0	0	0	0	0	1	0	0	0	0	0	0	0	0	2	0	0	0	0	3	0	0	0
comp9023_c0_seq1	72.2	237	b19661 CP003058 Acidaminococcus intestini RyC-MR95	+	root; cellular organisms; Bacteria; Firmicutes; Negativicutes; Selenomonadales; Acidaminococcaceae; Acidaminococcus	3	0	0	0	0	0	0	0	0	0	0	0	0	0	0	0	0	0	0	0	0	0	0	0	0	0	0	0	0	0	0	0	0	0	3	0	0	0	0	0	0	0	0	0
comp9054_c3_seq1	91.9	444	b19898 ADLJ01000035 Clostridium citroniae WAL-17108	+	root; cellular organisms; Bacteria; Firmicutes; Clostridia; Clostridiales; Clostridiaceae; Clostridium	3	0	0	0	0	0	0	0	0	0	0	0	0	0	0	0	0	0	0	0	0	0	0	0	0	0	0	0	0	0	0	0	0	0	0	0	0	0	0	0	0	0	0	0
comp9064_c0_seq2	58.8	278	b23352 NZ_CAQJ01000007 Nitrospina gracilis 3/211	-	root; cellular organisms; Bacteria; Nitrospinae; Nitrospinia; Nitrospinales; Nitrospinaceae; Nitrospina	3	0	0	0	0	0	0	0	0	0	0	0	0	0	0	0	0	0	0	0	0	0	0	0	0	0	0	0	0	0	0	0	1	8	3	0	0	0	0	0	0	0	0	0
comp9069_c0_seq1	72.4	552	b6860 AY691299 Ruminococcus lactaris ATCC 29176	+	root; cellular organisms; Bacteria; Firmicutes; Clostridia; Clostridiales; Ruminococcaceae; Ruminococcus	3	0	0	0	0	5	0	0	0	0	0	0	0	0	0	0	0	0	0	0	0	0	0	0	0	0	0	0	0	0	0	0	0	0	0	0	0	0	0	0	14	0	0	0
comp9131_c0_seq1	82.8	403	b15281 NZ_ACLL01000023 Lactobacillus antri DSM 16041	+	root; cellular organisms; Bacteria; Firmicutes; Bacilli; Lactobacillales; Lactobacillaceae; Lactobacillus	3	0	0	0	0	0	0	0	0	0	0	0	0	0	0	0	0	0	0	0	0	0	0	0	0	0	0	0	0	0	0	0	0	0	0	0	0	0	0	0	0	0	0	1
comp9154_c2_seq1	72	255	b6854 AY691293 Ruminococcus albus ATCC 27210	+	root; cellular organisms; Bacteria; Firmicutes; Clostridia; Clostridiales; Ruminococcaceae; Ruminococcus	3	0	0	0	0	0	0	0	0	0	0	0	0	0	0	0	0	0	0	0	0	0	0	0	0	0	0	0	0	0	0	0	0	0	0	0	0	0	0	0	0	0	0	0
comp9154_c2_seq6	78.4	492	b6811 AY691250 Eubacterium coprostanoligenes ATCC 51222	+	root; cellular organisms; Bacteria; Firmicutes; Clostridia; Clostridiales; Eubacteriaceae; Eubacterium	3	0	0	0	0	0	0	0	0	0	0	0	0	0	0	0	0	0	0	0	0	0	0	0	0	0	0	0	0	0	0	0	0	0	0	0	0	0	0	0	0	0	0	0
comp91786_c0_seq1	89.8	256	b18390 ADCP01000161 Bilophila wadsworthia 3_1_6	+	root; cellular organisms; Bacteria; Proteobacteria; delta/epsilon subdivisions; Deltaproteobacteria; Desulfovibrionales; Desulfovibrionaceae; Bilophila	3	0	0	0	0	0	0	0	0	0	0	0	0	1	0	0	0	0	0	0	0	0	0	0	0	0	0	0	0	0	0	0	0	1	0	0	0	0	0	0	0	0	0	0
comp9187_c1_seq5	74.1	567	b6817 AY691256 Eubacterium ventriosum ATCC 27560	+	root; cellular organisms; Bacteria; Firmicutes; Clostridia; Clostridiales; Eubacteriaceae; Eubacterium	3	0	0	0	0	0	0	0	0	0	0	0	0	4	0	0	0	0	0	0	0	0	0	0	0	0	0	0	0	0	0	2	0	0	0	0	0	0	0	0	0	0	0	0
comp9198_c0_seq2	81	358	b6811 AY691250 Eubacterium coprostanoligenes ATCC 51222	+	root; cellular organisms; Bacteria; Firmicutes; Clostridia; Clostridiales; Eubacteriaceae; Eubacterium	3	0	0	0	0	0	0	0	0	0	0	0	1	0	0	0	0	0	0	0	0	0	0	0	0	0	0	0	0	0	0	0	0	0	0	0	0	0	0	0	0	0	0	0
comp9202_c1_seq1	65.9	245	b10849 NZ_ABGD02000012 Anaerotruncus colihominis DSM17241	+	root; cellular organisms; Bacteria; Firmicutes; Clostridia; Clostridiales; Clostridiaceae; Anaerotruncus	3	0	0	0	0	0	0	0	0	1	0	0	0	0	0	0	0	0	0	0	0	0	0	0	0	0	0	0	0	0	0	0	0	0	0	0	0	0	0	0	0	0	0	0
comp9212_c4_seq2	77.7	197	b17984 NZ_ADDX01000027 Ruminococcaceae bacterium sp. D16	-	root; cellular organisms; Bacteria; Firmicutes; Clostridia; Clostridiales; Ruminococcaceae; unclassified Ruminococcaceae	3	0	0	0	0	0	0	0	0	0	0	0	0	0	0	0	0	0	0	0	0	0	0	0	0	0	0	0	1	0	0	0	0	0	0	0	0	0	0	0	0	0	0	0
comp9218_c2_seq2	73.4	276	b6855 AY691294 Ruminococcus bromii ATCC 27255	+	root; cellular organisms; Bacteria; Firmicutes; Clostridia; Clostridiales; Ruminococcaceae; Ruminococcus	3	0	0	0	0	0	0	0	0	0	0	0	0	0	0	0	0	0	0	0	0	0	0	0	0	0	0	0	0	0	0	0	0	0	0	0	0	0	0	0	0	0	0	0
comp9222_c1_seq1	77.1	252	b6858 AY691297 Ruminococcus gnavus ATCC 29149	+	root; cellular organisms; Bacteria; Firmicutes; Clostridia; Clostridiales; Ruminococcaceae; Ruminococcus	3	0	0	0	0	0	0	0	0	0	0	0	0	0	0	0	0	0	0	0	0	0	0	0	0	0	0	0	0	0	2	0	0	0	1	0	0	0	0	0	0	0	0	0
comp9233_c0_seq1	99.4	327	b7460 NC_003228 Bacteroides fragilis ATCC 25285; NCTC 9343	+	root; cellular organisms; Bacteria; Bacteroidetes/Chlorobi group; Bacteroidetes; Bacteroidia; Bacteroidales; Bacteroidaceae; Bacteroides	3	0	0	0	0	0	0	1	0	0	0	0	0	0	0	0	0	0	0	0	0	0	0	0	0	0	0	0	0	0	0	0	0	0	0	0	0	0	0	0	0	0	0	0
comp9241_c0_seq5	65.8	559	b10644 ABCC02000057 Clostridium bolteae ATCC BAA-613	+	root; cellular organisms; Bacteria; Firmicutes; Clostridia; Clostridiales; Clostridiaceae; Clostridium	3	0	0	0	0	0	0	0	0	0	0	0	0	0	0	0	0	0	0	0	0	0	0	0	0	0	0	0	0	0	0	0	0	0	0	0	0	0	0	0	0	0	0	0
comp9253_c0_seq3	67.3	414	b19170 ACTO01000059 Lachnospiraceae bacterium 2_1_58FAA	+	root; cellular organisms; Bacteria; Firmicutes; Clostridia; Clostridiales; Lachnospiraceae; unclassified Lachnospiraceae	3	0	0	0	0	0	0	0	0	0	0	0	0	0	2	0	0	0	0	0	0	0	0	0	0	0	0	0	0	0	0	0	0	0	0	0	0	0	0	0	0	2	0	0
comp9278_c2_seq1	66.3	323	b17984 NZ_ADDX01000027 Ruminococcaceae bacterium sp. D16	+	root; cellular organisms; Bacteria; Firmicutes; Clostridia; Clostridiales; Ruminococcaceae; unclassified Ruminococcaceae	3	0	0	0	0	0	0	0	0	0	0	0	0	0	0	0	0	0	0	0	0	0	0	0	0	0	0	0	0	0	0	0	0	0	0	0	0	1	0	0	0	0	0	0
comp9282_c0_seq1	71.5	398	b6857 AY691296 Ruminococcus flavefaciens ATCC 19208	+	root; cellular organisms; Bacteria; Firmicutes; Clostridia; Clostridiales; Ruminococcaceae; Ruminococcus	3	0	0	0	0	0	0	0	0	0	0	0	0	0	0	0	0	0	0	0	0	0	0	0	0	0	0	0	0	0	0	0	0	1	0	0	0	0	0	1	0	0	0	0
comp9294_c0_seq1	83.3	252	b10849 NZ_ABGD02000012 Anaerotruncus colihominis DSM17241	+	root; cellular organisms; Bacteria; Firmicutes; Clostridia; Clostridiales; Clostridiaceae; Anaerotruncus	3	0	0	0	0	0	0	0	0	0	0	0	0	1	0	0	0	0	0	0	0	0	0	0	0	0	0	0	0	0	0	0	0	0	0	0	0	0	0	0	0	0	0	0
comp9314_c2_seq1	63.5	306	b20842 NC_018178 Melioribacter roseus P3M	+	root; cellular organisms; Bacteria; Bacteroidetes/Chlorobi group; Ignavibacteria; Ignavibacteria; Ignavibacteriales; Ignavibacteriaceae; Melioribacter	3	0	0	0	0	0	0	0	0	0	0	0	0	0	0	0	0	0	0	0	0	0	0	0	0	0	0	0	0	0	0	0	0	7	0	0	0	0	0	0	1	0	0	0
comp9331_c2_seq1	70.1	275	b6857 AY691296 Ruminococcus flavefaciens ATCC 19208	+	root; cellular organisms; Bacteria; Firmicutes; Clostridia; Clostridiales; Ruminococcaceae; Ruminococcus	3	0	0	0	0	0	0	0	0	0	0	0	0	0	1	0	0	0	0	0	0	0	0	0	0	0	0	0	0	0	0	0	0	0	0	0	0	0	0	0	0	0	0	0
comp9339_c2_seq2	80.7	194	b17718 CP001810 Butyrivibrio proteoclasticus B316	+	root; cellular organisms; Bacteria; Firmicutes; Clostridia; Clostridiales; Lachnospiraceae; Butyrivibrio	3	0	0	1	0	0	0	0	0	0	0	0	0	0	0	0	0	0	0	0	0	0	0	0	2	0	0	0	0	0	0	0	0	0	0	0	0	0	0	0	1	0	0	0
comp9350_c1_seq1	69.3	205	b17984 NZ_ADDX01000027 Ruminococcaceae bacterium sp. D16	-	root; cellular organisms; Bacteria; Firmicutes; Clostridia; Clostridiales; Ruminococcaceae; unclassified Ruminococcaceae	3	0	0	0	0	0	0	0	0	0	0	0	0	1	0	0	0	0	0	0	0	0	0	0	0	0	0	0	0	0	0	0	0	0	0	0	0	0	0	0	0	0	0	0
comp9356_c0_seq4	74.7	285	b16655 FP929044 Eubacterium siraeum 70/3	+	root; cellular organisms; Bacteria; Firmicutes; Clostridia; Clostridiales; Eubacteriaceae; Eubacterium	3	0	0	0	0	0	0	0	0	0	0	0	0	0	0	0	0	0	0	0	0	0	0	0	0	0	0	0	0	0	0	0	0	0	0	0	0	0	0	0	0	1	0	0
comp9364_c2_seq5	79.2	252	b12773 NZ_ABYI01000063 Clostridium hylemonae DSM 15053	+	root; cellular organisms; Bacteria; Firmicutes; Clostridia; Clostridiales; Clostridiaceae; Clostridium	3	0	0	0	0	0	0	0	0	0	0	0	0	0	0	0	0	0	0	0	0	0	0	0	0	0	0	0	0	0	0	1	0	0	0	0	0	0	0	0	0	0	0	1
comp9370_c0_seq1	75	227	b6854 AY691293 Ruminococcus albus ATCC 27210	-	root; cellular organisms; Bacteria; Firmicutes; Clostridia; Clostridiales; Ruminococcaceae; Ruminococcus	3	0	0	0	0	0	0	0	0	0	0	0	0	0	0	0	0	0	0	0	0	0	0	0	0	0	0	0	0	0	1	0	0	0	0	0	0	0	0	0	0	0	0	0
comp9373_c1_seq6	82.9	228	b16490 CP002400 Ethanoligenens harbinense YUAN-3	+	root; cellular organisms; Bacteria; Firmicutes; Clostridia; Clostridiales; Ruminococcaceae; Ethanoligenens	3	0	0	0	0	0	0	0	0	0	0	0	0	0	0	0	1	0	0	0	0	0	0	0	0	0	0	1	0	0	0	0	0	0	0	0	0	0	0	0	0	0	0	0
comp9379_c1_seq2	84.7	201	b6796 AY691235 Flavonifractor plautii ATCC 49531	+	root; cellular organisms; Bacteria; Firmicutes; Clostridia; Clostridiales; unclassified Clostridiales; Flavonifractor	3	0	0	0	0	0	0	0	0	0	0	0	0	0	0	0	0	0	0	0	0	0	0	0	0	0	0	1	0	0	0	2	0	0	0	0	0	0	1	0	0	0	0	0
comp9380_c3_seq1	79.5	241	b9180 DQ681230 Hespellia stercorisuis PC18	+	root; cellular organisms; Bacteria; Firmicutes; Clostridia; Clostridiales; Clostridiaceae; Hespellia	3	0	0	0	0	0	0	0	0	0	0	0	0	0	0	0	0	0	0	0	0	0	0	0	0	0	0	0	0	0	0	0	0	0	0	2	0	0	0	0	0	0	0	0
comp9401_c1_seq1	75.8	238	b17623 AB547600 Prevotella dentalis JCM 13448	+	root; cellular organisms; Bacteria; Bacteroidetes/Chlorobi group; Bacteroidetes; Bacteroidia; Bacteroidales; Prevotellaceae; Prevotella	3	0	0	0	0	0	0	0	0	0	0	0	0	0	0	0	0	0	0	0	0	0	0	0	0	0	0	0	0	0	0	0	1	0	0	0	0	0	0	0	0	0	1	0
comp9407_c0_seq7	81.2	472	b6811 AY691250 Eubacterium coprostanoligenes ATCC 51222	+	root; cellular organisms; Bacteria; Firmicutes; Clostridia; Clostridiales; Eubacteriaceae; Eubacterium	3	0	0	0	0	0	0	0	0	0	0	0	0	0	0	0	0	0	0	0	0	0	0	0	0	0	0	0	0	0	0	4	0	0	0	0	0	0	0	0	0	0	0	0
comp942_c0_seq1	64.7	552	b15345 FN554889 Streptomyces scabiei 87.22	+	root; cellular organisms; Bacteria; Actinobacteria; Actinobacteria (class); Actinobacteridae; Actinomycetales; Streptomycineae; Streptomycetaceae; Streptomyces	3	0	0	0	0	0	0	0	0	0	0	0	0	0	0	0	0	0	0	0	0	0	0	0	0	0	0	0	0	0	0	0	3	0	0	0	0	1	0	1	0	0	0	0
comp9422_c6_seq1	79.2	237	b10849 NZ_ABGD02000012 Anaerotruncus colihominis DSM17241	+	root; cellular organisms; Bacteria; Firmicutes; Clostridia; Clostridiales; Clostridiaceae; Anaerotruncus	3	0	0	0	0	0	0	0	0	0	0	0	0	0	0	0	0	0	0	0	0	0	0	0	0	0	0	0	0	0	0	0	1	0	0	0	0	0	0	0	6	0	0	0
comp9426_c0_seq4	79.4	265	b3371 AY123715 Bordetella holmesii ATCC 51541	+	root; cellular organisms; Bacteria; Proteobacteria; Betaproteobacteria; Burkholderiales; Alcaligenaceae; Bordetella	3	0	0	0	0	0	0	0	0	0	0	0	0	0	0	0	0	0	0	0	0	0	0	0	0	0	0	0	0	0	0	0	0	0	0	0	0	0	0	0	0	0	3	0
comp9450_c0_seq1	74	226	b6858 AY691297 Ruminococcus gnavus ATCC 29149	+	root; cellular organisms; Bacteria; Firmicutes; Clostridia; Clostridiales; Ruminococcaceae; Ruminococcus	3	0	0	0	0	0	0	0	0	0	0	0	0	0	0	0	0	0	0	0	0	0	0	0	0	0	0	0	0	0	0	0	0	0	0	0	0	0	0	0	0	0	0	0
comp9454_c0_seq3	89.4	474	b21125 NZ_CAEG01000015 Alistipes sp. JC136 P148	+	root; cellular organisms; Bacteria; Bacteroidetes/Chlorobi group; Bacteroidetes; Bacteroidia; Bacteroidales; Rikenellaceae; Alistipes	3	0	0	0	0	0	0	0	0	0	0	0	0	0	0	0	0	0	0	0	0	0	0	0	0	0	0	0	0	0	0	0	0	0	0	0	0	0	0	0	92	0	0	0
comp9476_c3_seq3	66	552	b3438 AY123645 Streptococcus equi subsp. zooepidemicus ATCC 43079	+	root; cellular organisms; Bacteria; Firmicutes; Bacilli; Lactobacillales; Streptococcaceae; Streptococcus	3	0	0	0	0	0	0	0	0	8	0	0	0	0	0	0	0	0	0	0	0	0	0	0	0	0	0	0	0	0	0	0	0	0	2	0	0	0	0	0	0	0	0	0
comp9477_c0_seq1	67.8	230	b817 AF245680 Enterococcus malodoratus ATCC 43197	+	root; cellular organisms; Bacteria; Firmicutes; Bacilli; Lactobacillales; Enterococcaceae; Enterococcus	3	0	0	0	0	0	0	0	0	0	0	0	0	0	0	0	0	0	0	0	0	0	0	0	0	0	0	0	0	0	0	0	0	0	0	2	0	0	0	0	0	0	0	0
comp101180_c0_seq1	65.2	519	b12444 CU469464 Candidatus Phytoplasma mali AT	+	root; cellular organisms; Bacteria; Tenericutes; Mollicutes; Acholeplasmatales; Acholeplasmataceae; Candidatus Phytoplasma; 16SrX (Apple proliferation group)	2	0	0	0	0	0	0	0	0	0	0	0	0	0	0	0	0	0	0	0	0	0	0	0	0	0	1	0	0	0	0	0	0	0	0	0	0	0	0	0	1	0	0	0
comp101843_c0_seq1	77.5	230	b12854 ABYU01000005 Blautia hansenii DSM 20583	+	root; cellular organisms; Bacteria; Firmicutes; Clostridia; Clostridiales; unclassified Clostridiales; Blautia	2	0	0	0	0	0	0	0	0	0	0	0	0	0	0	0	0	0	0	0	0	0	0	0	0	0	0	0	0	0	0	0	0	0	0	0	1	0	0	0	0	0	0	0
comp102255_c0_seq1	88.8	284	b13630 NC_013520 Veillonella parvula DSM 2008	+	root; cellular organisms; Bacteria; Firmicutes; Clostridia; Clostridiales; Veillonellaceae; Veillonella	2	0	0	0	0	0	0	1	0	0	0	0	0	0	0	0	0	0	0	0	0	0	0	0	0	0	0	0	0	0	0	0	0	0	0	0	0	0	0	0	0	0	0	0
comp106644_c0_seq1	61.8	228	b22216 CAPJ01000179 Xanthomonas translucens pv. translucens DSM 18974	+	root; cellular organisms; Bacteria; Proteobacteria; Gammaproteobacteria; Xanthomonadales; Xanthomonadaceae; Xanthomonas	2	0	0	0	0	0	0	0	0	0	0	0	0	0	1	0	0	0	0	0	0	0	0	0	0	0	0	0	0	0	0	0	0	0	0	0	0	0	0	0	0	0	0	0
comp1076_c0_seq1	74.3	484	b6855 AY691294 Ruminococcus bromii ATCC 27255	-	root; cellular organisms; Bacteria; Firmicutes; Clostridia; Clostridiales; Ruminococcaceae; Ruminococcus	2	0	0	0	0	0	0	0	0	1	0	0	0	0	0	0	0	0	0	0	0	0	0	0	0	0	0	0	0	0	0	0	0	0	0	0	0	0	0	0	0	0	0	0
comp11460_c0_seq1	88.1	253	b15281 NZ_ACLL01000023 Lactobacillus antri DSM 16041	+	root; cellular organisms; Bacteria; Firmicutes; Bacilli; Lactobacillales; Lactobacillaceae; Lactobacillus	2	0	0	0	0	0	0	0	0	0	0	0	0	0	0	0	0	0	0	0	0	0	0	0	0	0	0	0	0	0	0	0	0	0	0	0	0	0	0	0	0	0	0	0
comp1977_c0_seq1	66.1	416	b6811 AY691250 Eubacterium coprostanoligenes ATCC 51222	-	root; cellular organisms; Bacteria; Firmicutes; Clostridia; Clostridiales; Eubacteriaceae; Eubacterium	2	0	0	0	0	0	0	0	0	0	0	0	0	0	0	0	0	0	0	0	2	0	0	0	0	0	0	0	0	0	0	0	0	0	2	0	0	0	0	0	0	0	0	0
comp27992_c0_seq1	80	238	b6857 AY691296 Ruminococcus flavefaciens ATCC 19208	+	root; cellular organisms; Bacteria; Firmicutes; Clostridia; Clostridiales; Ruminococcaceae; Ruminococcus	2	0	0	1	0	0	0	0	0	0	0	0	0	0	0	0	0	0	0	0	0	0	0	0	0	0	0	0	0	0	0	0	0	0	0	0	0	0	0	0	0	0	0	0
comp31_c0_seq1	99.6	552	b5844 AY691314 Lactobacillus ruminis ATCC 27780	+	root; cellular organisms; Bacteria; Firmicutes; Bacilli; Lactobacillales; Lactobacillaceae; Lactobacillus	2	0	0	0	0	0	0	0	0	0	0	0	0	0	0	0	0	0	0	0	0	0	0	0	0	0	0	0	4	0	0	0	0	0	0	0	0	0	0	0	0	0	0	0
comp37181_c0_seq1	76.8	176	b10849 NZ_ABGD02000012 Anaerotruncus colihominis DSM17241	-	root; cellular organisms; Bacteria; Firmicutes; Clostridia; Clostridiales; Clostridiaceae; Anaerotruncus	2	2	0	0	0	0	0	0	0	0	0	0	0	0	0	0	0	0	0	0	0	0	0	0	0	0	0	0	0	0	0	1	0	0	0	0	0	0	0	0	0	0	0	0
comp38483_c0_seq1	69.7	302	b19666 NC_016048 Oscillibacter valericigenes Sjm18-20 DSM 18026	+	root; cellular organisms; Bacteria; Firmicutes; Clostridia; Clostridiales; Oscillospiraceae; Oscillibacter	2	0	0	0	0	0	0	0	0	0	0	0	0	0	0	0	0	0	0	0	0	0	0	0	0	0	1	0	0	0	0	0	0	0	0	0	0	0	0	0	0	0	0	0
comp41602_c0_seq1	82.3	558	b17645 AB547578 Porphyromonas circumdentaria JCM 13864	+	root; cellular organisms; Bacteria; Bacteroidetes/Chlorobi group; Bacteroidetes; Bacteroidia; Bacteroidales; Porphyromonadaceae; Porphyromonas	2	1	0	0	0	0	0	0	0	0	0	0	0	0	0	0	0	0	0	0	0	0	0	0	0	0	0	0	0	0	0	0	0	0	0	0	0	0	0	0	0	0	0	0
comp42_c0_seq1	77.5	256	b17718 CP001810 Butyrivibrio proteoclasticus B316	+	root; cellular organisms; Bacteria; Firmicutes; Clostridia; Clostridiales; Lachnospiraceae; Butyrivibrio	2	0	0	0	0	0	0	0	0	2	0	0	0	0	0	0	0	0	0	0	0	0	0	0	0	0	0	0	1	0	0	0	0	0	0	0	0	0	0	0	0	0	0	0
comp48286_c0_seq1	67	489	b6811 AY691250 Eubacterium coprostanoligenes ATCC 51222	+	root; cellular organisms; Bacteria; Firmicutes; Clostridia; Clostridiales; Eubacteriaceae; Eubacterium	2	0	0	0	0	0	0	0	0	0	0	0	0	0	0	0	0	0	0	0	0	0	0	0	0	0	0	0	0	0	0	0	0	0	0	1	0	0	0	0	0	0	0	0
comp48593_c0_seq1	65	306	b13747 CP001727 Alicyclobacillus acidocaldarius subsp. acidocaldarius DSM 446	+	root; cellular organisms; Bacteria; Firmicutes; Bacilli; Bacillales; Alicyclobacillaceae; Alicyclobacillus	2	0	0	0	0	0	0	0	0	0	0	0	0	0	0	0	0	0	0	0	0	0	0	0	0	0	0	0	0	0	0	0	0	0	0	0	0	0	0	0	0	0	0	0
comp48730_c0_seq1	59.8	342	b16472 CP001850 Clostridium genomosp. BVAB3 UPII9-5	+	root; cellular organisms; Bacteria; Firmicutes; Clostridia; Clostridiales	2	0	0	0	0	0	0	0	0	0	0	0	0	0	0	0	0	0	0	0	0	0	0	0	0	0	0	0	0	0	0	0	0	0	0	0	0	0	0	0	1	0	0	0
comp49599_c0_seq1	64.7	486	b19539 CP003040 Roseburia hominis A2-183	-	root; cellular organisms; Bacteria; Firmicutes; Clostridia; Clostridiales; Lachnospiraceae; Roseburia	2	0	0	0	0	0	0	0	0	0	0	0	0	0	0	0	0	0	0	0	0	0	0	0	0	0	0	0	0	0	0	0	0	0	0	0	0	0	0	0	0	0	0	0
comp49858_c0_seq1	71	247	b16654 FP929049 Roseburia intestinalis M50/1	+	root; cellular organisms; Bacteria; Firmicutes; Clostridia; Clostridiales; Lachnospiraceae; Roseburia	2	0	0	0	0	0	0	0	0	0	0	0	0	0	0	0	0	0	0	0	0	0	0	0	0	0	0	0	0	0	0	0	1	0	0	0	0	0	0	0	0	0	0	0
comp58494_c0_seq1	79.9	206	b6796 AY691235 Flavonifractor plautii ATCC 49531	+	root; cellular organisms; Bacteria; Firmicutes; Clostridia; Clostridiales; unclassified Clostridiales; Flavonifractor	2	0	0	0	0	0	0	0	0	0	0	0	0	0	0	0	0	0	0	0	0	0	0	0	0	0	0	0	0	0	0	0	0	0	0	0	0	0	1	0	0	0	0	0
comp58764_c0_seq1	67.4	270	b7604 AJ621261 Enterococcus pallens CCUG 45554	+	root; cellular organisms; Bacteria; Firmicutes; Bacilli; Lactobacillales; Enterococcaceae; Enterococcus	2	0	0	0	0	0	0	0	0	0	0	0	0	0	0	0	0	0	0	0	0	0	0	0	0	0	0	0	0	0	0	0	0	0	0	1	0	0	0	0	0	0	0	0
comp59401_c0_seq1	71.4	405	b10644 ABCC02000057 Clostridium bolteae ATCC BAA-613	+	root; cellular organisms; Bacteria; Firmicutes; Clostridia; Clostridiales; Clostridiaceae; Clostridium	2	0	0	0	0	0	0	0	0	0	0	0	0	3	1	0	0	0	0	0	0	0	0	0	0	0	0	0	0	0	0	0	0	0	0	0	0	0	0	0	0	0	0	0
comp6304_c0_seq1	71.2	560	b10849 NZ_ABGD02000012 Anaerotruncus colihominis DSM17241	-	root; cellular organisms; Bacteria; Firmicutes; Clostridia; Clostridiales; Clostridiaceae; Anaerotruncus	2	0	0	0	0	0	0	0	0	0	0	0	0	0	0	0	0	0	0	0	0	0	0	0	0	0	0	0	0	0	0	0	0	0	0	0	0	0	0	0	0	0	0	0
comp6369_c0_seq1	99.6	243	v12564 j1331 Brachyspira sp. Sask30446	+	root; cellular organisms; Bacteria; Spirochaetes; Spirochaetes (class); Spirochaetales; Brachyspiraceae; Brachyspira	2	0	0	0	0	0	0	0	0	0	0	0	0	0	0	0	0	0	0	0	0	0	0	0	0	0	0	0	0	0	0	0	0	0	0	0	0	0	0	0	1	0	0	0
comp6476_c0_seq1	82.8	245	b14505 NZ_ACCL02000002 Marvinbryantia formatexigens DSM 14469	+	root; cellular organisms; Bacteria; Firmicutes; Clostridia; Clostridiales; Lachnospiraceae; Marvinbryantia	2	0	0	0	0	0	0	0	0	0	0	0	0	0	0	0	0	0	0	0	0	0	0	0	0	0	0	0	0	0	2	0	0	0	0	0	0	0	0	0	0	0	0	0
comp67801_c0_seq1	71.9	226	b10203 EF571586 Acidaminococcus fermentans ATCC 25085	+	root; cellular organisms; Bacteria; Firmicutes; Clostridia; Clostridiales; Veillonellaceae; Acidaminococcus	2	0	0	0	0	0	0	0	0	0	0	0	0	0	0	0	0	0	0	0	0	0	0	0	0	0	0	1	0	0	0	0	0	0	0	0	0	0	0	0	0	0	0	0
comp6987_c0_seq1	75.7	217	b9540 NC_008593 Clostridium novyi NT	+	root; cellular organisms; Bacteria; Firmicutes; Clostridia; Clostridiales; Clostridiaceae; Clostridium	2	0	0	0	0	0	0	0	0	0	0	0	0	0	0	0	0	0	0	0	0	0	0	0	0	0	0	0	0	0	0	0	0	0	0	0	0	0	0	0	0	0	0	0
comp70532_c0_seq1	58.6	209	b6848 AY691287 Prevotella ruminicola ATCC 19189	+	root; cellular organisms; Bacteria; Bacteroidetes/Chlorobi group; Bacteroidetes; Bacteroidia; Bacteroidales; Prevotellaceae; Prevotella	2	0	0	0	0	0	1	0	0	0	0	0	0	0	0	0	0	0	0	0	0	0	0	0	0	0	0	0	0	0	0	0	0	0	0	0	0	0	0	0	0	0	0	0
comp7110_c0_seq1	88	392	b15281 NZ_ACLL01000023 Lactobacillus antri DSM 16041	+	root; cellular organisms; Bacteria; Firmicutes; Bacilli; Lactobacillales; Lactobacillaceae; Lactobacillus	2	0	0	0	0	0	0	0	0	0	0	0	0	0	0	0	0	0	0	0	0	0	0	0	0	0	0	0	0	0	0	0	0	0	0	0	0	0	0	0	0	0	0	0
comp71557_c0_seq1	74.6	202	b17984 NZ_ADDX01000027 Ruminococcaceae bacterium sp. D16	+	root; cellular organisms; Bacteria; Firmicutes; Clostridia; Clostridiales; Ruminococcaceae; unclassified Ruminococcaceae	2	0	0	0	0	0	0	0	0	0	0	0	0	0	0	0	0	0	0	0	0	0	0	0	0	0	0	0	0	0	0	0	0	0	0	0	0	0	0	0	0	0	0	0
comp7237_c0_seq1	95.4	302	b1432 AY608421 Lactobacillus jensenii ATCC 25258	+	root; cellular organisms; Bacteria; Firmicutes; Bacilli; Lactobacillales; Lactobacillaceae; Lactobacillus	2	0	0	0	0	0	0	0	0	0	0	0	0	0	0	0	0	0	0	0	0	0	0	0	1	0	0	0	0	0	0	0	0	0	0	0	0	0	0	0	0	0	0	0
comp7313_c0_seq2	80.4	490	b10340 ABDE02000008 Victivallis vadensis ATCC BAA-548	+	root; cellular organisms; Bacteria; Chlamydiae/Verrucomicrobia group; Lentisphaerae; Victivallales; Victivallaceae; Victivallis	2	0	0	0	0	0	0	0	0	0	0	0	0	0	0	0	0	0	0	0	0	0	0	0	0	0	0	0	0	0	0	0	0	0	0	0	0	1	0	0	0	0	0	0
comp7320_c0_seq1	90.6	499	b10730 ABEZ02000013 Clostridium bartlettii DSM16795	+	root; cellular organisms; Bacteria; Firmicutes; Clostridia; Clostridiales; Clostridiaceae; Clostridium	2	0	0	0	0	0	0	0	0	0	0	0	0	0	0	0	0	0	0	0	0	0	0	0	0	0	0	0	0	0	0	2	0	0	0	0	0	0	0	0	0	0	0	0
comp7333_c0_seq1	70.3	499	b5839 AY691309 Blautia producta ATCC 27340	-	root; cellular organisms; Bacteria; Firmicutes; Clostridia; Clostridiales; unclassified Clostridiales; Blautia	2	0	0	0	0	0	0	0	0	0	0	0	0	0	0	0	0	0	0	0	0	0	0	0	0	1	0	0	0	0	19	0	0	0	0	0	0	0	0	0	0	0	0	0
comp7355_c0_seq1	71.2	325	b18093 AECU01000014 Faecalibacterium cf. prausnitzii KLE1255	+	root; cellular organisms; Bacteria; Firmicutes; Clostridia; Clostridiales; Ruminococcaceae; Faecalibacterium	2	0	0	0	0	0	0	0	0	0	0	0	0	0	0	0	0	0	0	0	0	0	0	0	0	0	0	0	0	0	0	0	0	0	0	0	0	0	0	0	2	0	0	0
comp7383_c0_seq1	68.7	553	b6862 AY691301 Ruminococcus torques ATCC 27756	-	root; cellular organisms; Bacteria; Firmicutes; Clostridia; Clostridiales; Ruminococcaceae; Ruminococcus	2	0	0	0	0	0	0	0	0	0	0	0	0	0	0	0	0	0	0	0	0	0	0	0	0	0	0	0	0	0	0	0	0	0	0	0	0	0	0	0	0	0	0	0
comp7421_c0_seq1	81.6	256	b6788 AY691227 Clostridium cellobioparum ATCC 15832	+	root; cellular organisms; Bacteria; Firmicutes; Clostridia; Clostridiales; Clostridiaceae; Clostridium	2	0	0	0	3	0	0	0	0	0	0	0	0	0	0	0	0	0	0	0	0	0	0	0	0	0	0	0	0	0	0	0	0	0	0	0	0	0	0	0	0	0	0	0
comp74466_c0_seq1	58.5	251	b10813 CP000930 Heliobacterium modesticaldum Ice1	-	root; cellular organisms; Bacteria; Firmicutes; Clostridia; Clostridiales; Heliobacteriaceae; Heliobacterium	2	0	0	0	0	0	0	0	0	0	0	0	0	0	0	0	0	0	0	0	0	0	0	0	0	0	0	0	0	0	0	0	0	0	0	0	0	0	0	0	0	0	0	0
comp75469_c0_seq1	63.9	539	b240 AF053580 Staphylococcus arlettae ATCC 43957	+	root; cellular organisms; Bacteria; Firmicutes; Bacilli; Bacillales; Staphylococcaceae; Staphylococcus	2	0	0	0	0	0	0	0	0	0	0	0	0	0	0	0	0	0	0	0	0	0	0	0	0	0	0	0	0	0	0	1	0	0	0	0	0	0	0	0	2	0	0	0
comp7639_c0_seq1	67.2	260	b12007 NC_010644 Elusimicrobium minutum Pei191	-	root; cellular organisms; Bacteria; unclassified Bacteria; candidate division TG1; Elusimicrobium	2	0	0	0	0	0	0	0	0	0	0	0	0	0	0	0	0	0	0	0	0	0	0	0	0	0	0	0	0	0	0	0	0	0	0	0	0	0	0	0	0	0	0	0
comp76696_c0_seq1	80.9	476	b21101 NZ_ALOA01000014 Clostridiales bacterium OBRC5-5	-	root; cellular organisms; Bacteria; Firmicutes; Clostridia; Clostridiales; unclassified Clostridiales; unclassified Clostridiales (miscellaneous)	2	0	0	0	0	0	0	0	0	0	0	0	0	0	0	0	0	0	0	0	0	0	0	0	0	0	0	0	0	0	0	0	0	0	0	0	0	0	0	0	0	0	0	0
comp7715_c0_seq1	85.3	232	b18573 NZ_AEVN01000056 Phascolarctobacterium sp. YIT 12067	-	root; cellular organisms; Bacteria; Firmicutes; Negativicutes; Selenomonadales; Acidaminococcaceae; Phascolarctobacterium	2	0	0	0	0	0	0	0	0	0	0	0	0	0	0	0	0	0	0	0	0	0	0	0	0	0	0	0	0	0	0	0	0	0	0	0	0	0	0	0	0	0	0	0
comp77670_c0_seq1	70.8	246	b15348 NC_015437 Selenomonas sputigena ATCC 35185	-	root; cellular organisms; Bacteria; Firmicutes; Clostridia; Clostridiales; Veillonellaceae; Selenomonas	2	0	0	0	0	0	0	0	0	0	0	0	0	0	0	0	0	0	0	0	0	2	0	0	0	0	0	0	0	0	0	0	0	0	0	0	0	0	0	0	0	0	0	0
comp7912_c0_seq1	85.9	463	v2674 3307 Moraxella canis z122	+	root; cellular organisms; Bacteria; Proteobacteria; Gammaproteobacteria; Pseudomonadales; Moraxellaceae	2	0	0	0	0	0	0	0	0	0	0	0	0	0	0	0	0	0	0	0	0	0	0	0	0	0	0	2	2	0	0	0	0	0	0	0	0	0	0	0	0	0	0	0
comp7951_c0_seq1	79.1	488	b6855 AY691294 Ruminococcus bromii ATCC 27255	+	root; cellular organisms; Bacteria; Firmicutes; Clostridia; Clostridiales; Ruminococcaceae; Ruminococcus	2	0	0	0	0	2	0	0	0	0	0	0	0	0	0	0	0	0	0	0	0	0	0	0	0	0	0	0	0	0	0	0	0	0	0	0	0	0	0	0	0	0	0	0
comp8021_c0_seq1	66.8	255	b19037 NZ_AFHT01000103 Desmospora sp. 8437	+	root; cellular organisms; Bacteria; Firmicutes; Bacilli; Bacillales; Thermoactinomycetaceae; Desmospora	2	0	0	0	0	0	0	0	0	1	0	0	0	0	0	0	0	0	0	0	0	0	0	0	0	0	0	0	0	0	0	0	0	0	0	0	0	0	0	0	0	0	0	0
comp8045_c0_seq2	61.8	281	b20762 ACUH01000047 Synergistes sp. 3_1_syn1	+	root; cellular organisms; Bacteria; Synergistetes; Synergistia; Synergistales; Synergistaceae; Synergistes	2	0	0	0	0	0	0	0	0	0	0	0	0	0	0	0	0	0	0	0	0	0	0	0	0	0	0	0	0	0	0	0	0	0	0	0	0	0	0	0	0	0	0	0
comp80958_c0_seq1	73.5	353	b6783 AY691222 Clostridium sporogenes ATCC 3584	+	root; cellular organisms; Bacteria; Firmicutes; Clostridia; Clostridiales; Clostridiaceae; Clostridium	2	0	0	0	0	0	0	0	0	0	0	0	0	0	0	0	0	0	0	0	0	0	0	0	0	0	0	0	0	0	0	0	0	0	0	0	0	0	0	0	0	0	0	0
comp81078_c0_seq1	71.7	225	b6857 AY691296 Ruminococcus flavefaciens ATCC 19208	-	root; cellular organisms; Bacteria; Firmicutes; Clostridia; Clostridiales; Ruminococcaceae; Ruminococcus	2	0	0	0	0	0	0	0	0	1	0	0	0	0	0	0	0	0	0	0	0	0	0	0	0	0	0	0	0	0	0	0	0	0	0	0	0	0	0	0	0	0	0	0
comp8185_c0_seq1	73.9	437	b10849 NZ_ABGD02000012 Anaerotruncus colihominis DSM17241	-	root; cellular organisms; Bacteria; Firmicutes; Clostridia; Clostridiales; Clostridiaceae; Anaerotruncus	2	0	0	0	0	0	0	0	0	0	0	0	0	0	0	0	0	0	0	0	0	0	0	0	0	0	0	0	0	0	0	0	0	0	0	0	0	0	0	0	1	0	0	0
comp82046_c0_seq1	74	244	b18146 CP002326 Caldicellulosiruptor kristjanssonii 177R1B	+	root; cellular organisms; Bacteria; Firmicutes; Clostridia; Thermoanaerobacterales; Thermoanaerobacterales Family III. Incertae Sedis; Caldicellulosiruptor	2	0	0	0	0	0	0	0	0	0	0	0	0	0	0	0	0	0	0	0	0	0	0	0	0	0	0	0	0	0	0	0	0	0	0	0	0	0	0	0	0	0	0	0
comp8376_c0_seq1	74.2	558	b20411 NZ_AGWI01000027 Eubacterium infirmum F0142	+	root; cellular organisms; Bacteria; Firmicutes; Clostridia; Clostridiales; Clostridiales incertae sedis; Clostridiales Family XIII. Incertae Sedis	2	0	0	0	0	0	0	0	0	0	0	0	0	0	0	0	0	0	0	0	0	0	0	0	0	0	0	0	0	0	0	0	0	0	0	0	0	0	0	0	0	0	0	0
comp85086_c0_seq1	70.4	319	b14440 CP001678 Hirschia baltica ATCC 49814	+	root; cellular organisms; Bacteria; Proteobacteria; Alphaproteobacteria; Rhodobacterales; Hyphomonadaceae; Hirschia	2	1	0	0	0	0	0	0	0	0	0	0	0	0	0	0	0	0	0	0	0	0	0	0	0	0	0	0	0	0	0	0	0	0	0	0	0	0	0	0	0	0	0	0
comp85815_c0_seq1	68.4	317	b16661 FP929032 Alistipes shahii WAL 8301	+	root; cellular organisms; Bacteria; Bacteroidetes/Chlorobi group; Bacteroidetes; Bacteroidia; Bacteroidales; Rikenellaceae; Alistipes	2	0	0	0	0	0	0	0	0	0	0	0	0	0	0	0	0	0	0	0	0	0	0	0	0	0	0	0	0	0	0	0	0	0	0	0	0	0	0	0	0	0	0	0
comp8695_c0_seq1	65	349	b18131 CM001022 Aminomonas paucivorans DSM 12260	+	root; cellular organisms; Bacteria; Synergistetes; Synergistia; Synergistales; Synergistaceae; Aminomonas	2	0	0	0	0	0	0	0	0	0	0	0	0	0	0	0	0	0	0	0	0	0	0	0	0	0	0	0	0	0	0	0	0	0	0	0	0	0	0	0	0	0	0	0
comp8808_c0_seq1	81.2	209	b19029 NZ_AEWG01000042 Rubrivivax benzoatilyticus JA2 ATCC BAA-35	-	root; cellular organisms; Bacteria; Proteobacteria; Betaproteobacteria; Burkholderiales; unclassified Burkholderiales; Burkholderiales Genera incertae sedis; Rubrivivax	2	2	0	0	0	0	0	0	0	0	0	0	0	0	0	0	0	0	0	0	0	0	0	0	0	0	0	0	0	0	0	0	0	0	0	0	0	0	0	0	0	0	0	0
comp8865_c0_seq1	79.6	336	b6860 AY691299 Ruminococcus lactaris ATCC 29176	+	root; cellular organisms; Bacteria; Firmicutes; Clostridia; Clostridiales; Ruminococcaceae; Ruminococcus	2	0	0	0	1	0	0	0	0	0	0	0	0	0	0	0	0	0	0	0	0	0	0	0	0	0	0	0	0	0	0	0	0	0	0	0	0	0	0	0	0	0	0	0
comp8918_c0_seq1	61.5	269	b12680 NC_011566 Shewanella piezotolerans WP3	+	root; cellular organisms; Bacteria; Proteobacteria; Gammaproteobacteria; Alteromonadales; Shewanellaceae; Shewanella	2	0	0	0	0	0	0	0	0	0	2	0	0	0	0	0	0	0	0	0	0	0	0	0	0	0	0	0	0	0	0	1	0	0	0	0	0	0	0	0	0	0	0	0
comp89298_c0_seq1	60.2	206	b6811 AY691250 Eubacterium coprostanoligenes ATCC 51222	+	root; cellular organisms; Bacteria; Firmicutes; Clostridia; Clostridiales; Eubacteriaceae; Eubacterium	2	0	0	0	0	0	0	0	0	0	0	0	0	1	0	0	0	0	0	0	0	0	0	0	0	0	0	0	0	0	0	1	0	0	0	0	0	0	0	0	0	0	0	0
comp8959_c0_seq1	80.5	211	b17984 NZ_ADDX01000027 Ruminococcaceae bacterium sp. D16	+	root; cellular organisms; Bacteria; Firmicutes; Clostridia; Clostridiales; Ruminococcaceae; unclassified Ruminococcaceae	2	0	0	0	0	0	0	0	0	0	0	0	0	0	0	0	0	0	0	0	0	0	0	0	0	0	0	0	1	0	0	0	0	0	0	0	0	0	0	0	1	0	0	0
comp8970_c0_seq1	68.1	442	b19676 AGFE01000018 Thermobacillus composti KWC4 DSM 18247	-	root; cellular organisms; Bacteria; Firmicutes; Bacilli; Bacillales; Paenibacillaceae; Thermobacillus	2	0	0	0	0	0	0	0	0	0	0	0	0	0	0	0	0	0	0	0	0	0	0	1	0	0	0	0	0	0	0	0	0	0	0	0	0	0	0	0	0	0	0	0
comp8992_c0_seq3	70.9	364	b12005 EU622484 Clostridium septicum ATCC 12464	+	root; cellular organisms; Bacteria; Firmicutes; Clostridia; Clostridiales; Clostridiaceae; Clostridium	2	0	0	0	0	0	0	0	0	0	0	0	0	0	0	0	0	0	0	0	0	0	0	0	0	0	0	0	0	0	0	0	0	0	0	0	0	0	0	0	0	0	0	0
comp9064_c0_seq1	57.4	180	b3356 AY123656 Acinetobacter haemolyticus ATCC 17906	-	root; cellular organisms; Bacteria; Proteobacteria; Gammaproteobacteria; Pseudomonadales; Moraxellaceae; Acinetobacter	2	0	0	0	0	0	0	0	0	0	0	0	0	0	0	0	0	0	0	0	0	0	0	0	0	0	0	0	0	0	0	0	0	2	4	0	0	0	0	0	0	0	0	0
comp9070_c0_seq1	98.7	552	b19520 NZ_AEOT01000008 Lactobacillus farciminis KCTC 3681	+	root; cellular organisms; Bacteria; Firmicutes; Bacilli; Lactobacillales; Lactobacillaceae; Lactobacillus	2	0	0	0	0	0	0	0	0	0	0	0	0	0	0	0	0	0	0	0	0	0	0	0	0	0	0	0	0	0	0	0	0	0	0	1	0	0	0	0	30	0	0	0
comp9070_c0_seq2	80.7	552	b12771 NZ_ABYT01000057 Eubacterium biforme DSM 3989	+	root; cellular organisms; Bacteria; Firmicutes; Erysipelotrichi; Erysipelotrichales; Erysipelotrichaceae; unclassified Erysipelotrichaceae	2	0	0	0	0	0	0	0	0	0	0	0	0	0	0	0	0	0	0	0	0	0	0	0	0	0	0	0	0	0	0	0	0	0	0	0	0	0	0	0	2	0	0	0
comp9090_c0_seq1	58	555	v12564 j1331 Brachyspira sp. Sask30446	+	root; cellular organisms; Bacteria; Spirochaetes; Spirochaetes (class); Spirochaetales; Brachyspiraceae; Brachyspira	2	0	0	0	0	0	0	0	0	0	0	0	0	0	1	0	0	0	0	0	0	0	0	0	0	0	0	0	0	0	0	0	0	0	0	0	0	0	0	0	0	0	0	0
comp9154_c2_seq3	77.7	363	b6811 AY691250 Eubacterium coprostanoligenes ATCC 51222	+	root; cellular organisms; Bacteria; Firmicutes; Clostridia; Clostridiales; Eubacteriaceae; Eubacterium	2	0	0	0	0	0	0	0	0	0	0	0	0	0	0	0	0	0	0	0	0	0	0	0	0	0	0	0	0	0	0	0	0	0	0	0	0	0	0	0	0	0	0	0
comp9170_c2_seq1	83.3	259	b6860 AY691299 Ruminococcus lactaris ATCC 29176	+	root; cellular organisms; Bacteria; Firmicutes; Clostridia; Clostridiales; Ruminococcaceae; Ruminococcus	2	0	0	0	0	0	0	0	0	0	0	0	0	0	0	0	0	0	0	0	0	0	0	0	0	0	0	0	0	0	0	0	0	0	0	0	0	0	0	0	0	0	0	0
comp9187_c3_seq1	70.6	222	b10641 ABEY02000031 Coprococcus eutactus ATCC 27759	+	root; cellular organisms; Bacteria; Firmicutes; Clostridia; Clostridiales; Lachnospiraceae; Coprococcus	2	0	0	0	0	0	0	0	0	0	0	0	0	0	0	0	0	0	0	0	0	0	0	0	0	0	0	0	0	0	1	0	0	0	0	0	0	0	0	0	0	0	0	0
comp9194_c0_seq7	69.9	491	b9316 NC_008261 Clostridium perfringens ATCC 13124	+	root; cellular organisms; Bacteria; Firmicutes; Clostridia; Clostridiales; Clostridiaceae; Clostridium	2	0	0	0	0	0	0	0	0	0	0	0	0	0	0	0	0	0	0	0	0	0	0	0	0	0	0	0	0	0	0	0	0	0	0	0	0	0	0	0	0	0	0	0
comp9212_c2_seq1	74.3	185	b10811 NZ_AARF01000231 Paenibacillus larvae subsp. larvae BRL-230010	-	root; cellular organisms; Bacteria; Firmicutes; Bacilli; Bacillales; Paenibacillaceae; Paenibacillus	2	0	0	0	0	0	0	0	0	0	0	0	0	0	0	0	0	0	0	0	0	0	0	0	0	0	0	0	0	0	0	0	0	0	0	0	0	0	0	0	1	0	0	0
comp9212_c4_seq1	79	228	b6811 AY691250 Eubacterium coprostanoligenes ATCC 51222	-	root; cellular organisms; Bacteria; Firmicutes; Clostridia; Clostridiales; Eubacteriaceae; Eubacterium	2	0	0	0	0	3	0	0	0	0	0	0	0	0	0	0	0	0	0	0	0	0	0	0	0	0	0	0	0	0	0	0	0	0	0	0	0	0	0	0	1	0	0	0
comp9241_c0_seq1	78.2	363	b16654 FP929049 Roseburia intestinalis M50/1	+	root; cellular organisms; Bacteria; Firmicutes; Clostridia; Clostridiales; Lachnospiraceae; Roseburia	2	0	0	0	0	0	0	0	0	0	0	0	0	0	0	0	0	0	0	0	0	0	0	0	0	0	0	0	0	0	4	0	0	0	0	0	0	0	0	0	0	0	0	0
comp9260_c0_seq6	84.2	279	b17984 NZ_ADDX01000027 Ruminococcaceae bacterium sp. D16	+	root; cellular organisms; Bacteria; Firmicutes; Clostridia; Clostridiales; Ruminococcaceae; unclassified Ruminococcaceae	2	0	0	0	0	0	0	0	0	0	0	0	0	0	0	0	0	0	0	0	0	0	0	0	0	0	0	0	0	0	0	0	0	0	0	0	0	0	0	0	0	0	0	0
comp9278_c1_seq5	79.7	193	b10641 ABEY02000031 Coprococcus eutactus ATCC 27759	+	root; cellular organisms; Bacteria; Firmicutes; Clostridia; Clostridiales; Lachnospiraceae; Coprococcus	2	0	0	0	0	0	0	0	0	0	0	0	0	0	0	0	0	0	0	0	0	0	0	0	1	0	0	0	0	0	0	0	0	0	0	0	0	0	0	0	0	0	0	0
comp9296_c0_seq5	88.6	412	b6855 AY691294 Ruminococcus bromii ATCC 27255	+	root; cellular organisms; Bacteria; Firmicutes; Clostridia; Clostridiales; Ruminococcaceae; Ruminococcus	2	0	0	0	0	0	0	0	0	0	0	0	0	0	0	1	0	0	0	0	0	0	0	0	0	0	0	0	0	0	0	0	0	0	0	0	0	0	0	0	0	0	0	0
comp9330_c1_seq2	72.6	306	b3382 AY123730 Erysipelothrix tonsillarum ATCC 43339	+	root; cellular organisms; Bacteria; Firmicutes; Mollicutes; Anaeroplasmatales; Genera incertae sedis; Erysipelotrichaceae	2	0	0	0	0	1	0	0	0	0	0	0	0	0	0	0	0	0	0	0	0	0	0	0	0	0	0	0	0	0	0	0	0	0	0	0	0	0	0	0	0	0	0	0
comp9331_c1_seq1	81.3	207	b16677 NZ_ABWN01000034 Butyrivibrio crossotus DSM 2876	+	root; cellular organisms; Bacteria; Firmicutes; Clostridia; Clostridiales; Lachnospiraceae; Butyrivibrio	2	0	0	0	0	0	0	0	0	0	0	0	0	0	0	0	0	0	0	0	0	0	0	0	0	0	0	0	0	0	0	0	1	0	0	0	0	0	2	0	0	0	0	0
comp9339_c1_seq1	69.1	500	b12773 NZ_ABYI01000063 Clostridium hylemonae DSM 15053	+	root; cellular organisms; Bacteria; Firmicutes; Clostridia; Clostridiales; Clostridiaceae; Clostridium	2	0	1	0	0	0	0	0	0	0	0	0	0	0	0	0	0	0	0	0	0	0	0	0	0	0	0	0	0	0	0	0	0	0	0	0	0	0	0	0	0	0	0	0
comp9356_c0_seq8	75.8	382	b6857 AY691296 Ruminococcus flavefaciens ATCC 19208	+	root; cellular organisms; Bacteria; Firmicutes; Clostridia; Clostridiales; Ruminococcaceae; Ruminococcus	2	0	0	0	0	0	0	0	0	0	0	0	0	1	0	0	0	0	0	0	0	0	0	0	0	0	0	0	0	0	0	0	0	0	0	0	0	0	0	0	0	0	0	0
comp9377_c0_seq2	76.3	188	b3398 AY123732 Listeria monocytogenes ATCC 15313	-	root; cellular organisms; Bacteria; Firmicutes; Bacilli; Bacillales; Listeriaceae; Listeria	2	0	0	0	0	0	0	0	0	0	0	0	0	0	0	0	0	0	0	0	0	0	0	0	0	0	0	0	0	0	0	0	0	0	0	0	0	0	0	0	0	0	0	0
comp9377_c0_seq3	76.3	188	b3398 AY123732 Listeria monocytogenes ATCC 15313	-	root; cellular organisms; Bacteria; Firmicutes; Bacilli; Bacillales; Listeriaceae; Listeria	2	0	0	0	0	0	0	0	0	0	0	0	0	0	0	0	0	0	0	0	0	0	0	0	0	0	0	0	0	0	0	0	0	0	0	0	0	0	0	0	0	0	0	0
comp9402_c1_seq6	67.8	324	b5841 AY691311 Clostridium cellulolyticum ATCC 35319	+	root; cellular organisms; Bacteria; Firmicutes; Clostridia; Clostridiales; Clostridiaceae; Clostridium	2	0	0	0	0	0	0	0	0	0	0	0	0	0	0	0	0	0	0	0	0	0	0	0	0	0	0	0	0	0	0	0	0	0	0	0	0	0	0	0	0	0	0	0
comp9407_c0_seq3	81.2	507	b6811 AY691250 Eubacterium coprostanoligenes ATCC 51222	+	root; cellular organisms; Bacteria; Firmicutes; Clostridia; Clostridiales; Eubacteriaceae; Eubacterium	2	0	0	0	0	0	0	0	0	0	0	0	0	0	0	0	0	0	0	0	0	0	0	0	0	0	0	0	0	0	0	0	0	0	0	0	0	0	0	0	0	0	0	0
comp9414_c4_seq1	80.8	211	b12773 NZ_ABYI01000063 Clostridium hylemonae DSM 15053	-	root; cellular organisms; Bacteria; Firmicutes; Clostridia; Clostridiales; Clostridiaceae; Clostridium	2	0	0	0	0	0	0	0	0	0	0	0	0	0	0	0	0	0	0	0	3	0	0	0	0	0	0	0	0	0	0	5	0	0	0	0	0	0	0	0	0	0	0	0
comp9421_c0_seq6	74.8	283	b6855 AY691294 Ruminococcus bromii ATCC 27255	+	root; cellular organisms; Bacteria; Firmicutes; Clostridia; Clostridiales; Ruminococcaceae; Ruminococcus	2	0	0	0	0	0	0	0	0	0	0	0	0	3	0	0	0	0	0	0	0	0	0	0	0	0	0	0	0	0	0	0	0	0	0	0	0	0	0	0	0	0	0	0
comp9422_c2_seq4	71.8	212	b6796 AY691235 Flavonifractor plautii ATCC 49531	+	root; cellular organisms; Bacteria; Firmicutes; Clostridia; Clostridiales; unclassified Clostridiales; Flavonifractor	2	0	0	0	0	0	0	0	0	0	0	0	0	0	0	0	0	0	0	0	0	0	0	0	0	0	0	0	0	0	0	0	0	0	0	0	0	0	0	0	0	0	0	0
comp9432_c0_seq1	79.2	255	b19539 CP003040 Roseburia hominis A2-183	+	root; cellular organisms; Bacteria; Firmicutes; Clostridia; Clostridiales; Lachnospiraceae; Roseburia	2	0	0	0	0	0	0	0	0	1	0	0	0	0	0	0	0	0	0	0	0	0	0	0	0	0	0	0	0	0	0	0	0	0	0	0	0	0	0	0	0	1	0	0
comp9444_c0_seq4	83.5	260	b16677 NZ_ABWN01000034 Butyrivibrio crossotus DSM 2876	+	root; cellular organisms; Bacteria; Firmicutes; Clostridia; Clostridiales; Lachnospiraceae; Butyrivibrio	2	0	0	0	0	0	0	0	0	0	2	0	0	0	0	0	0	0	0	0	0	0	0	0	0	0	0	0	0	0	0	0	0	0	0	0	0	0	0	0	0	0	0	0
comp9465_c0_seq1	88	226	b6392 NC_006300 Mannheimia succiniproducens MBEL55E	+	root; cellular organisms; Bacteria; Proteobacteria; Gammaproteobacteria; Pasteurellales; Pasteurellaceae; Mannheimia	2	0	0	0	0	0	0	0	0	0	0	0	0	0	0	0	0	0	0	0	0	0	0	0	0	0	0	0	0	0	0	0	0	0	0	0	0	0	0	0	3	0	0	0
comp9465_c2_seq1	62.1	204	b6855 AY691294 Ruminococcus bromii ATCC 27255	+	root; cellular organisms; Bacteria; Firmicutes; Clostridia; Clostridiales; Ruminococcaceae; Ruminococcus	2	0	0	0	0	0	0	0	0	0	0	0	0	1	0	0	0	0	0	0	0	0	0	0	0	0	0	0	0	0	0	0	0	0	0	0	0	0	1	0	0	0	0	0
comp9466_c2_seq1	66.2	297	b13534 NZ_ACBY01000026 Subdoligranulum variabile DSM15176	+	root; cellular organisms; Bacteria; Firmicutes; Clostridia; Clostridiales; Ruminococcaceae; Subdoligranulum	2	0	0	0	0	0	0	0	0	0	0	0	0	0	0	0	0	0	0	0	0	0	0	0	0	0	0	0	0	0	0	0	0	0	0	0	1	0	0	0	0	0	0	0
comp9482_c3_seq3	69.2	547	b10643 ABED02000025 Faecalibacterium prausnitzii M21/2	-	root; cellular organisms; Bacteria; Firmicutes; Clostridia; Clostridiales; Ruminococcaceae; Faecalibacterium	2	0	0	1	0	0	0	0	0	0	0	0	0	0	0	0	0	0	0	0	0	4	0	0	0	0	0	0	0	0	0	0	0	0	0	0	0	0	0	0	0	0	0	0
comp9494_c0_seq8	70.9	255	b19539 CP003040 Roseburia hominis A2-183	+	root; cellular organisms; Bacteria; Firmicutes; Clostridia; Clostridiales; Lachnospiraceae; Roseburia	2	0	0	0	0	0	0	0	0	0	0	0	0	0	0	0	0	0	0	0	0	0	0	0	0	0	0	0	0	0	0	0	0	0	0	0	0	0	0	0	0	4	3	0
comp100793_c0_seq1	63.4	293	b21750 NZ_AFXW01000087 Candidatus Arthromitus sp. SFB-co	-	root; cellular organisms; Bacteria; Firmicutes; Clostridia; Clostridiales; Clostridiaceae; Candidatus Arthromitus	1	0	0	0	0	0	0	0	0	0	0	0	0	0	0	0	0	0	0	0	0	0	0	0	0	0	2	0	0	0	0	0	0	0	0	0	0	0	0	0	0	0	0	0
comp101242_c0_seq1	78.3	220	b11960 NC_010556 Exiguobacterium sibiricum 255-15	+	root; cellular organisms; Bacteria; Firmicutes; Bacilli; Bacillales; Bacillales incertae sedis; Bacillales Family XII. Incertae Sedis; Exiguobacterium	1	0	0	0	0	0	0	0	0	0	0	0	0	0	0	0	0	0	0	0	0	0	0	0	0	0	0	0	0	0	0	0	0	0	0	0	0	0	0	0	0	0	0	0
comp101529_c0_seq1	58.5	455	b17895 FM877004 Rahnella genomosp. 3 WMR126	+	root; cellular organisms; Bacteria; Proteobacteria; Gammaproteobacteria; Enterobacteriales; Enterobacteriaceae; Rahnella	1	0	2	0	0	0	0	0	0	0	0	0	0	0	0	0	0	0	0	0	0	0	0	0	0	0	0	0	0	0	0	0	0	0	0	0	0	0	0	0	0	0	0	0
comp1016_c0_seq1	63.7	294	b7734 NZ_AALE01000017 Yersinia frederiksenii ATCC 33641	+	root; cellular organisms; Bacteria; Proteobacteria; Gammaproteobacteria; Enterobacteriales; Enterobacteriaceae; Yersinia	1	0	0	0	0	0	0	0	0	0	0	0	0	2	0	0	0	0	0	0	0	0	0	0	0	0	0	0	0	0	0	0	0	0	0	0	0	0	0	0	0	0	0	0
comp101913_c0_seq1	95.4	262	b10641 ABEY02000031 Coprococcus eutactus ATCC 27759	+	root; cellular organisms; Bacteria; Firmicutes; Clostridia; Clostridiales; Lachnospiraceae; Coprococcus	1	0	0	0	0	0	0	0	0	0	0	0	0	0	0	0	0	0	0	0	0	0	0	0	0	0	0	0	0	0	0	0	0	0	0	0	0	0	0	0	0	0	0	0
comp104_c0_seq1	79.8	252	b4426 NC_009012 Clostridium thermocellum ATCC 27405	+	root; cellular organisms; Bacteria; Firmicutes; Clostridia; Clostridiales; Clostridiaceae; Clostridium	1	0	0	0	0	0	0	0	0	0	0	0	0	0	0	0	0	0	0	0	0	0	0	0	0	0	0	0	0	0	0	0	0	0	0	0	0	0	0	0	0	0	0	0
comp108547_c0_seq1	65.3	285	b3147 NC_002932 Chlorobium tepidum TLS	+	root; cellular organisms; Bacteria; Bacteroidetes/Chlorobi group; Chlorobi; Chlorobia; Chlorobiales; Chlorobiaceae; Chlorobium/Pelodictyon group; Chlorobium	1	0	0	0	0	0	0	0	0	2	0	0	0	0	0	0	0	0	0	0	0	0	0	0	0	0	0	0	0	0	0	0	0	0	0	0	0	0	0	0	0	0	0	0
comp2243_c0_seq1	76.7	480	b6793 AY691232 Clostridium leptum ATCC 29065	+	root; cellular organisms; Bacteria; Firmicutes; Clostridia; Clostridiales; Clostridiaceae; Clostridium	1	0	0	0	0	0	0	0	0	0	0	0	0	0	0	0	0	0	0	0	0	0	0	0	0	0	0	0	0	0	0	0	0	0	0	0	0	0	0	0	0	0	0	0
comp2291_c0_seq1	72.7	463	b10849 NZ_ABGD02000012 Anaerotruncus colihominis DSM17241	+	root; cellular organisms; Bacteria; Firmicutes; Clostridia; Clostridiales; Clostridiaceae; Anaerotruncus	1	0	0	0	0	0	0	0	0	0	0	0	0	0	0	0	0	0	0	0	0	0	0	0	0	0	0	0	0	0	0	0	0	0	0	0	0	0	0	0	0	0	0	0
comp2379_c0_seq1	70.7	257	b6811 AY691250 Eubacterium coprostanoligenes ATCC 51222	-	root; cellular organisms; Bacteria; Firmicutes; Clostridia; Clostridiales; Eubacteriaceae; Eubacterium	1	0	0	0	0	0	0	0	0	0	0	0	0	0	0	0	0	0	0	0	0	0	0	0	0	0	0	0	0	0	0	0	0	0	0	0	0	0	0	2	0	0	0	0
comp2515_c0_seq1	85.4	214	b6790 AY691229 Blautia coccoides ATCC 29236	+	root; cellular organisms; Bacteria; Firmicutes; Clostridia; Clostridiales; unclassified Clostridiales; Blautia	1	0	0	0	0	0	0	0	0	0	0	0	0	0	0	0	0	0	0	0	0	0	0	0	0	0	0	0	0	0	0	3	0	0	0	0	0	0	0	0	0	0	0	0
comp266_c0_seq1	99.1	221	b18126 AEKL01000002 Lactobacillus oris PB013-T2-3	+	root; cellular organisms; Bacteria; Firmicutes; Bacilli; Lactobacillales; Lactobacillaceae; Lactobacillus	1	0	0	0	0	0	0	0	0	0	0	0	0	0	0	0	0	0	0	0	0	0	0	0	2	0	0	0	0	0	0	0	0	0	0	0	0	0	0	0	0	0	0	0
comp2717_c0_seq1	78.6	333	b16832 GG770215 Veillonella sp. 6_1_27	+	root; cellular organisms; Bacteria; Firmicutes; Clostridia; Clostridiales; Veillonellaceae; Veillonella	1	0	0	0	0	0	0	0	0	0	0	0	0	0	0	0	0	0	0	0	0	0	0	0	0	0	0	0	0	0	0	0	0	0	0	0	0	0	0	0	0	0	0	0
comp3_c0_seq1	74.3	423	b21125 NZ_CAEG01000015 Alistipes sp. JC136 P148	+	root; cellular organisms; Bacteria; Bacteroidetes/Chlorobi group; Bacteroidetes; Bacteroidia; Bacteroidales; Rikenellaceae; Alistipes	1	0	0	0	0	0	0	0	0	0	0	0	0	0	0	0	0	0	0	0	0	0	0	0	0	0	0	0	0	0	0	0	0	0	0	0	0	0	0	0	0	0	0	4
comp30686_c0_seq1	69	314	b19666 NC_016048 Oscillibacter valericigenes Sjm18-20 DSM 18026	+	root; cellular organisms; Bacteria; Firmicutes; Clostridia; Clostridiales; Oscillospiraceae; Oscillibacter	1	0	0	0	0	0	0	0	0	0	0	0	0	0	0	0	0	0	0	0	0	0	0	0	0	0	0	0	0	0	0	0	0	0	0	0	0	0	0	0	5	0	0	0
comp32775_c0_seq1	79.4	319	b12769 NZ_ABVQ01000035 [Bacteroides] pectinophilus ATCC 43243	+	root; cellular organisms; Bacteria; Firmicutes; Clostridia; Clostridiales; unclassified Clostridiales; [Bacteroides] pectinophilus	1	0	0	0	0	0	0	0	0	0	0	0	0	0	0	0	0	0	0	0	0	0	0	0	0	0	0	0	0	0	0	0	0	0	0	0	0	0	0	0	0	0	0	0
comp34229_c0_seq1	69.7	272	b19666 NC_016048 Oscillibacter valericigenes Sjm18-20 DSM 18026	+	root; cellular organisms; Bacteria; Firmicutes; Clostridia; Clostridiales; Oscillospiraceae; Oscillibacter	1	0	0	0	0	0	0	0	0	0	0	0	0	0	0	0	0	0	0	0	0	0	0	0	0	0	0	0	0	0	0	0	0	0	0	0	0	0	0	0	0	1	0	0
comp3712_c0_seq1	100	320	v12564 j1331 Brachyspira sp. Sask30446	-	root; cellular organisms; Bacteria; Spirochaetes; Spirochaetes (class); Spirochaetales; Brachyspiraceae; Brachyspira	1	0	0	0	0	0	0	0	0	0	0	0	0	0	0	0	0	0	0	0	0	0	0	0	0	0	0	0	0	0	0	0	0	0	0	0	0	0	0	0	0	0	0	0
comp39327_c0_seq1	72.4	315	b6857 AY691296 Ruminococcus flavefaciens ATCC 19208	-	root; cellular organisms; Bacteria; Firmicutes; Clostridia; Clostridiales; Ruminococcaceae; Ruminococcus	1	0	0	0	0	0	0	0	0	0	0	0	0	0	0	0	0	0	0	0	0	0	0	0	0	0	0	0	0	0	0	0	0	0	0	0	0	0	2	0	0	0	0	0
comp39372_c0_seq1	58.8	230	b19170 ACTO01000059 Lachnospiraceae bacterium 2_1_58FAA	-	root; cellular organisms; Bacteria; Firmicutes; Clostridia; Clostridiales; Lachnospiraceae; unclassified Lachnospiraceae	1	0	0	0	0	0	0	0	0	0	0	0	0	0	1	0	0	0	0	0	0	0	0	0	0	0	0	0	0	0	0	0	0	0	0	0	0	0	0	0	0	0	0	0
comp4084_c0_seq1	80.2	216	b16490 CP002400 Ethanoligenens harbinense YUAN-3	-	root; cellular organisms; Bacteria; Firmicutes; Clostridia; Clostridiales; Ruminococcaceae; Ethanoligenens	1	0	0	0	0	0	0	0	0	0	0	0	0	0	0	0	0	0	0	0	0	0	0	0	0	0	0	0	0	0	0	0	0	0	0	0	0	0	0	0	0	0	0	0
comp4503_c0_seq1	66.5	239	v1450 bz_f Megasphaera cerevisiae ATCC 43254	-	root; cellular organisms; Bacteria; Firmicutes; Clostridia; Clostridiales; Acidaminococcaceae	1	0	0	3	0	0	0	0	0	0	0	0	0	0	0	0	0	0	0	0	0	0	0	0	0	0	0	0	0	0	0	0	0	0	0	0	0	0	0	0	0	0	0	0
comp5506_c0_seq1	98.6	219	b3332 AF405404 Pediococcus pentosaceus ATCC 33316 (NCDO990)	-	root; cellular organisms; Bacteria; Firmicutes; Bacilli; Lactobacillales; Lactobacillaceae; Pediococcus	1	0	0	0	0	0	0	0	0	0	0	0	0	0	0	0	0	0	0	0	0	0	0	0	0	0	0	0	0	0	0	0	0	0	0	0	0	0	0	0	0	0	0	0
comp57089_c0_seq1	79.1	223	b6796 AY691235 Flavonifractor plautii ATCC 49531	+	root; cellular organisms; Bacteria; Firmicutes; Clostridia; Clostridiales; unclassified Clostridiales; Flavonifractor	1	0	0	0	0	0	0	0	0	0	0	0	0	0	0	0	0	0	0	0	0	0	0	0	0	0	0	1	0	0	0	0	0	0	0	0	0	0	0	0	0	0	0	0
comp58989_c0_seq1	79.3	241	b6860 AY691299 Ruminococcus lactaris ATCC 29176	-	root; cellular organisms; Bacteria; Firmicutes; Clostridia; Clostridiales; Ruminococcaceae; Ruminococcus	1	0	0	0	0	0	0	0	0	0	0	0	0	0	0	0	0	0	0	0	0	0	0	0	0	0	3	0	0	0	0	0	0	0	0	0	0	0	0	0	0	0	0	0
comp6327_c0_seq1	70.9	330	b20359 NC_016803 Desulfovibrio desulfuricans ND132	+	root; cellular organisms; Bacteria; Proteobacteria; delta/epsilon subdivisions; Deltaproteobacteria; Desulfovibrionales; Desulfovibrionaceae; Desulfovibrio	1	0	0	0	0	0	0	0	0	0	0	0	0	0	0	0	0	0	0	0	0	0	0	0	0	0	0	0	0	0	0	0	0	0	0	0	0	0	0	0	0	0	0	0
comp6398_c0_seq1	72.2	555	b14505 NZ_ACCL02000002 Marvinbryantia formatexigens DSM 14469	+	root; cellular organisms; Bacteria; Firmicutes; Clostridia; Clostridiales; Lachnospiraceae; Marvinbryantia	1	0	0	0	0	0	0	0	0	0	0	0	0	0	0	0	0	0	0	0	0	0	0	0	0	0	0	0	0	0	0	0	0	0	0	0	0	0	0	0	0	0	0	0
comp6482_c0_seq1	75.2	343	b6854 AY691293 Ruminococcus albus ATCC 27210	-	root; cellular organisms; Bacteria; Firmicutes; Clostridia; Clostridiales; Ruminococcaceae; Ruminococcus	1	0	0	0	0	0	0	0	0	0	0	0	0	0	0	0	0	0	0	0	0	0	0	0	0	0	0	0	0	0	0	0	0	0	0	0	0	0	0	0	0	0	0	0
comp6640_c0_seq1	73.5	249	b13516 ACEC01000026 Clostridium methylpentosum DSM 5476	+	root; cellular organisms; Bacteria; Firmicutes; Clostridia; Clostridiales; Clostridiaceae; Clostridium	1	0	0	0	0	0	0	0	0	0	0	0	0	0	0	0	0	0	0	0	0	0	0	0	0	0	0	0	0	0	0	0	0	0	0	0	0	0	0	0	0	0	0	0
comp67412_c0_seq1	73.5	256	b6857 AY691296 Ruminococcus flavefaciens ATCC 19208	+	root; cellular organisms; Bacteria; Firmicutes; Clostridia; Clostridiales; Ruminococcaceae; Ruminococcus	1	0	0	0	0	0	0	0	0	0	0	0	0	0	0	0	0	0	0	0	0	0	0	0	0	0	0	0	0	0	0	0	0	0	0	0	0	0	0	0	0	0	0	0
comp67512_c0_seq1	85.4	281	b14562 GG698804 Lactobacillus coleohominis 101-4-CHN	+	root; cellular organisms; Bacteria; Firmicutes; Bacilli; Lactobacillales; Lactobacillaceae; Lactobacillus	1	0	0	0	0	0	0	0	0	0	0	0	0	0	0	0	0	0	0	0	0	0	0	0	0	0	0	0	0	0	0	0	0	0	0	0	0	0	0	0	0	0	0	0
comp6806_c0_seq1	67.2	327	b19326 AFQE01000113 Neisseria macacae ATCC 33926	+	root; cellular organisms; Bacteria; Proteobacteria; Betaproteobacteria; Neisseriales; Neisseriaceae; Neisseria	1	0	0	0	0	0	0	0	0	0	0	0	0	0	0	0	0	0	0	0	0	0	0	0	0	0	0	0	0	0	0	0	0	0	0	0	0	0	0	0	0	0	0	0
comp6875_c0_seq1	69.3	274	b19666 NC_016048 Oscillibacter valericigenes Sjm18-20 DSM 18026	-	root; cellular organisms; Bacteria; Firmicutes; Clostridia; Clostridiales; Oscillospiraceae; Oscillibacter	1	0	0	0	0	0	0	0	0	0	0	0	0	0	0	0	0	0	0	0	0	0	0	0	0	0	0	0	0	0	0	0	0	0	2	0	0	0	0	0	0	0	0	0
comp6938_c0_seq1	75.3	339	b12016 CP001056 Clostridium botulinum B str. Eklund 17B	+	root; cellular organisms; Bacteria; Firmicutes; Clostridia; Clostridiales; Clostridiaceae; Clostridium	1	0	0	0	0	0	0	0	0	0	0	0	0	0	0	0	0	0	0	0	0	0	0	0	0	0	0	0	0	0	0	0	0	0	0	0	0	0	0	0	0	0	0	0
comp70854_c0_seq1	68.4	245	b13763 NZ_ACKX01000079 Oribacterium sinus F0268	+	root; cellular organisms; Bacteria; Firmicutes; Clostridia; Clostridiales; Lachnospiraceae; Oribacterium	1	0	0	0	0	0	0	0	0	0	0	0	0	0	0	0	0	0	0	0	0	0	0	0	0	0	0	0	0	0	2	0	0	0	0	0	0	0	0	0	0	0	0	0
comp71487_c0_seq1	70.1	302	b19666 NC_016048 Oscillibacter valericigenes Sjm18-20 DSM 18026	-	root; cellular organisms; Bacteria; Firmicutes; Clostridia; Clostridiales; Oscillospiraceae; Oscillibacter	1	0	0	0	0	0	0	0	0	0	0	0	0	0	0	0	0	0	0	0	0	0	0	0	0	0	0	0	0	0	0	0	0	0	0	0	0	0	0	0	0	0	3	0
comp7177_c0_seq1	84.3	226	b16677 NZ_ABWN01000034 Butyrivibrio crossotus DSM 2876	+	root; cellular organisms; Bacteria; Firmicutes; Clostridia; Clostridiales; Lachnospiraceae; Butyrivibrio	1	0	0	0	0	0	0	0	0	0	0	0	0	0	0	0	0	0	0	0	0	0	0	0	0	0	0	0	0	0	0	0	0	0	0	0	0	0	0	0	0	0	0	0
comp7182_c0_seq1	67.3	320	b20842 NC_018178 Melioribacter roseus P3M	+	root; cellular organisms; Bacteria; Bacteroidetes/Chlorobi group; Ignavibacteria; Ignavibacteria; Ignavibacteriales; Ignavibacteriaceae; Melioribacter	1	0	0	0	0	0	0	0	0	0	0	0	0	0	0	0	0	0	0	0	0	0	0	0	0	0	0	0	0	0	0	0	0	0	0	0	0	0	0	0	0	0	0	0
comp7306_c0_seq1	71.1	411	b6811 AY691250 Eubacterium coprostanoligenes ATCC 51222	+	root; cellular organisms; Bacteria; Firmicutes; Clostridia; Clostridiales; Eubacteriaceae; Eubacterium	1	0	0	0	0	0	0	0	0	0	0	0	0	0	0	0	0	0	0	0	0	0	0	0	0	0	0	0	0	0	0	0	0	0	2	0	0	0	0	0	0	0	0	0
comp7318_c0_seq1	99.7	307	b415 AB008150 Erwinia herbicola JCM7000	-	root; cellular organisms; Bacteria; Proteobacteria; Gammaproteobacteria; Enterobacteriales; Enterobacteriaceae; Erwinia	1	0	0	0	0	0	0	0	0	0	0	0	0	0	0	0	0	0	0	0	0	0	0	0	0	0	0	2	0	0	0	0	0	0	0	0	0	0	0	0	0	0	0	0
comp7371_c0_seq1	79.4	205	b14162 NC_012778 Eubacterium eligens ATCC 27750	+	root; cellular organisms; Bacteria; Firmicutes; Clostridia; Clostridiales; Eubacteriaceae; Eubacterium	1	0	0	0	0	0	0	0	0	0	0	0	0	0	0	0	0	0	0	0	0	0	0	0	0	0	0	0	0	0	2	0	0	0	0	0	0	0	0	0	0	0	0	0
comp73792_c0_seq1	69	385	b19170 ACTO01000059 Lachnospiraceae bacterium 2_1_58FAA	-	root; cellular organisms; Bacteria; Firmicutes; Clostridia; Clostridiales; Lachnospiraceae; unclassified Lachnospiraceae	1	0	0	0	0	0	0	0	0	0	0	0	0	0	0	0	0	0	0	0	0	0	0	0	0	0	0	0	0	0	0	0	0	0	0	0	0	0	0	0	3	0	0	0
comp74179_c0_seq1	99.2	471	b3386 AY123673 Gardnerella vaginalis ATCC 14018	+	root; cellular organisms; Bacteria; Actinobacteria; Actinobacteria (class); Actinobacteridae; Bifidobacteriales; Bifidobacteriaceae; Gardnerella	1	0	0	0	0	0	0	0	0	0	0	0	0	0	0	0	0	0	0	0	0	0	0	0	0	0	0	0	0	0	0	0	0	0	0	0	0	0	0	0	0	0	0	0
comp74954_c0_seq1	74.4	325	b17635 AB547588 Porphyromonas somerae JCM 13867	-	root; cellular organisms; Bacteria; Bacteroidetes/Chlorobi group; Bacteroidetes; Bacteroidia; Bacteroidales; Porphyromonadaceae; Porphyromonas	1	0	0	0	0	0	0	0	0	0	0	0	0	0	0	0	0	0	0	0	0	0	0	0	0	0	0	0	0	0	0	0	0	0	0	0	0	0	0	0	0	0	0	0
comp785_c0_seq1	64.5	478	b19676 AGFE01000018 Thermobacillus composti KWC4 DSM 18247	-	root; cellular organisms; Bacteria; Firmicutes; Bacilli; Bacillales; Paenibacillaceae; Thermobacillus	1	0	0	0	0	0	0	0	0	0	0	0	0	0	0	0	0	0	0	0	0	0	0	0	0	0	0	0	0	0	0	0	0	0	0	0	0	0	0	0	0	0	0	0
comp7954_c0_seq1	69.8	464	b1465 AF242287 Staphylococcus piscifermentans ATCC 51136	+	root; cellular organisms; Bacteria; Firmicutes; Bacilli; Bacillales; Staphylococcaceae; Staphylococcus	1	0	0	0	0	0	0	0	0	0	0	0	0	0	0	0	0	0	0	0	0	0	0	0	0	0	0	0	0	0	0	0	0	0	0	0	0	0	0	0	0	0	0	0
comp81397_c0_seq1	68.6	313	b6855 AY691294 Ruminococcus bromii ATCC 27255	+	root; cellular organisms; Bacteria; Firmicutes; Clostridia; Clostridiales; Ruminococcaceae; Ruminococcus	1	0	0	0	0	0	0	0	0	0	0	0	0	0	0	0	0	0	0	0	0	0	0	0	0	0	0	0	0	0	0	0	0	0	0	0	0	0	0	0	0	0	0	0
comp8185_c0_seq2	72.7	481	b10849 NZ_ABGD02000012 Anaerotruncus colihominis DSM17241	-	root; cellular organisms; Bacteria; Firmicutes; Clostridia; Clostridiales; Clostridiaceae; Anaerotruncus	1	0	0	0	0	0	0	0	0	0	0	0	0	0	0	0	0	0	0	0	0	0	0	0	0	0	0	0	0	0	0	0	0	0	0	0	0	0	0	0	0	0	0	0
comp8636_c0_seq2	70.9	230	b9180 DQ681230 Hespellia stercorisuis PC18	+	root; cellular organisms; Bacteria; Firmicutes; Clostridia; Clostridiales; Clostridiaceae; Hespellia	1	0	0	0	0	0	0	0	0	0	0	0	0	0	0	0	0	0	0	0	0	0	0	0	0	0	0	0	0	0	0	0	0	0	0	0	0	0	0	0	0	0	0	0
comp8657_c0_seq1	82.8	233	b6801 AY691240 Clostridium scindens ATCC 35704	+	root; cellular organisms; Bacteria; Firmicutes; Clostridia; Clostridiales; Clostridiaceae; Clostridium	1	0	0	0	0	0	0	0	0	0	0	0	0	0	0	0	0	0	0	0	0	0	0	0	0	0	0	0	0	0	0	0	0	0	0	0	0	0	0	0	0	0	0	0
comp8688_c0_seq1	82.3	204	b13516 ACEC01000026 Clostridium methylpentosum DSM 5476	-	root; cellular organisms; Bacteria; Firmicutes; Clostridia; Clostridiales; Clostridiaceae; Clostridium	1	0	0	0	0	0	0	0	0	0	0	0	0	0	0	0	0	0	0	0	0	0	0	0	0	0	0	0	0	0	0	0	0	0	0	0	0	0	0	0	0	0	0	0
comp8769_c0_seq3	70.7	218	b17722 NC_014376 Clostridium saccharolyticum WM1 DSM 2544	+	root; cellular organisms; Bacteria; Firmicutes; Clostridia; Clostridiales; Clostridiaceae; Clostridium	1	0	0	0	0	0	0	0	0	0	0	0	0	0	0	0	0	0	0	0	0	0	0	0	0	0	0	0	0	0	0	0	0	0	0	0	0	0	0	0	0	0	0	0
comp8814_c0_seq1	72.5	315	b6855 AY691294 Ruminococcus bromii ATCC 27255	+	root; cellular organisms; Bacteria; Firmicutes; Clostridia; Clostridiales; Ruminococcaceae; Ruminococcus	1	0	0	0	0	0	0	0	0	0	0	0	0	0	0	0	0	0	0	0	0	0	0	0	0	0	0	0	0	0	0	0	0	0	0	0	0	0	0	0	0	0	0	0
comp88576_c0_seq1	83.6	299	b14160 NC_012781 Eubacterium rectale ATCC 33656	+	root; cellular organisms; Bacteria; Firmicutes; Clostridia; Clostridiales; Eubacteriaceae; Eubacterium	1	0	0	0	0	0	0	0	0	0	0	0	0	0	0	0	0	0	0	0	0	0	0	0	0	0	0	0	0	0	0	0	0	0	0	0	0	0	0	0	0	0	0	0
comp8916_c0_seq2	55.4	283	b10061 XM_001369966 Monodelphis domestica (gray short-tailed opossum)	-	root; cellular organisms; Eukaryota; Fungi/Metazoa group; Metazoa; Eumetazoa; Bilateria; Coelomata; Deuterostomia; Chordata; Craniata; Vertebrata; Gnathostomata; Teleostomi; Euteleostomi; Sarcopterygii; Tetrapoda; Amniota; Mammalia; Theria; Metatheria; Didelphimorphia; Didelphidae; Didelphinae; Monodelphis	1	0	0	0	0	0	0	0	0	0	0	0	0	0	0	0	0	0	0	0	0	0	0	0	0	0	0	0	0	0	0	0	0	0	0	0	0	0	0	0	0	0	0	0
comp8918_c0_seq3	79.5	286	v10322 6788 Clostridium sordelii ATCC 9714	+	root; cellular organisms; Bacteria; Firmicutes; Clostridia; Clostridiales; Clostridiaceae; Clostridium	1	0	0	0	0	0	0	0	0	0	0	0	0	0	0	0	0	0	0	0	0	0	0	0	0	0	0	0	0	0	0	0	0	0	0	0	0	0	0	0	0	0	0	3
comp89869_c0_seq1	64.7	370	b1529 AB025944 Geobacillus thermoglucosidasius KP1006	+	root; cellular organisms; Bacteria; Firmicutes; Bacilli; Bacillales; Bacillaceae; Geobacillus	1	0	0	0	0	0	0	0	0	0	0	0	0	0	0	0	0	0	0	0	0	0	0	0	0	0	0	0	0	0	0	0	0	0	0	0	0	0	0	0	0	2	0	0
comp8999_c0_seq1	58.3	262	b21846 NZ_ANAV01000011 Citrobacter freundii MTCC 1658 ATCC 8090	+	root; cellular organisms; Bacteria; Proteobacteria; Gammaproteobacteria; Enterobacteriales; Enterobacteriaceae; Citrobacter	1	0	0	0	0	0	0	0	0	0	0	0	0	0	0	0	0	0	0	0	0	0	0	0	0	0	0	0	0	0	0	0	0	0	0	0	0	0	0	0	3	0	0	0
comp9083_c0_seq1	68.7	344	b10849 NZ_ABGD02000012 Anaerotruncus colihominis DSM17241	+	root; cellular organisms; Bacteria; Firmicutes; Clostridia; Clostridiales; Clostridiaceae; Anaerotruncus	1	0	0	0	0	0	0	0	0	0	0	0	0	0	0	0	0	0	0	0	0	0	0	0	0	0	0	0	0	0	0	0	0	0	0	0	0	0	0	0	0	0	0	0
comp9160_c0_seq1	83.4	218	b12773 NZ_ABYI01000063 Clostridium hylemonae DSM 15053	+	root; cellular organisms; Bacteria; Firmicutes; Clostridia; Clostridiales; Clostridiaceae; Clostridium	1	0	0	0	0	0	0	0	0	0	0	0	0	0	0	0	0	0	0	0	0	0	0	0	0	0	0	0	0	0	16	0	0	0	0	0	0	0	0	0	0	0	0	0
comp9214_c1_seq1	60.3	321	b3451 NC_004113 Thermosynechococcus elongatus BP-1	+	root; cellular organisms; Bacteria; Cyanobacteria; Chroococcales	1	0	0	0	0	0	0	0	0	0	0	0	0	0	0	0	0	0	0	0	0	0	0	0	0	0	0	0	0	0	0	0	0	0	0	0	0	0	0	0	0	0	0	0
comp9218_c2_seq4	65.8	220	b18573 NZ_AEVN01000056 Phascolarctobacterium sp. YIT 12067	+	root; cellular organisms; Bacteria; Firmicutes; Negativicutes; Selenomonadales; Acidaminococcaceae; Phascolarctobacterium	1	0	0	0	0	0	0	0	0	0	0	0	0	0	0	0	0	0	0	0	0	0	0	0	0	0	0	0	0	0	0	0	0	0	0	0	0	0	0	0	0	0	0	0
comp9218_c2_seq5	85.3	233	b6811 AY691250 Eubacterium coprostanoligenes ATCC 51222	+	root; cellular organisms; Bacteria; Firmicutes; Clostridia; Clostridiales; Eubacteriaceae; Eubacterium	1	0	0	0	0	0	0	0	0	0	0	0	0	0	0	0	0	0	0	0	0	0	0	0	0	0	0	0	0	0	0	0	0	0	2	0	0	0	0	0	0	0	0	0
comp9218_c2_seq7	71	221	b6855 AY691294 Ruminococcus bromii ATCC 27255	+	root; cellular organisms; Bacteria; Firmicutes; Clostridia; Clostridiales; Ruminococcaceae; Ruminococcus	1	0	0	0	0	0	0	0	0	0	0	0	0	0	0	0	0	0	0	0	0	0	0	0	0	0	0	0	0	0	0	0	0	0	0	0	0	0	0	0	0	0	0	0
comp9221_c0_seq3	88	248	b12016 CP001056 Clostridium botulinum B str. Eklund 17B	+	root; cellular organisms; Bacteria; Firmicutes; Clostridia; Clostridiales; Clostridiaceae; Clostridium	1	0	0	0	0	0	0	0	0	0	0	0	0	0	0	0	0	0	0	0	0	0	0	0	0	0	0	0	0	0	0	0	0	0	0	0	0	0	0	0	0	0	0	0
comp9222_c0_seq1	77.3	225	b6856 AY691295 Ruminococcus callidus ATCC 27760	+	root; cellular organisms; Bacteria; Firmicutes; Clostridia; Clostridiales; Ruminococcaceae; Ruminococcus	1	0	0	0	0	0	0	0	0	0	0	0	0	0	0	0	0	0	0	0	0	0	0	0	0	0	0	0	0	0	0	0	0	0	0	0	0	0	0	0	0	0	0	0
comp9231_c0_seq1	60.4	212	b20388 JH594606 Gillisia limnaea DSM 15749	+	root; cellular organisms; Bacteria; Bacteroidetes/Chlorobi group; Bacteroidetes; Flavobacteriia; Flavobacteriales; Flavobacteriaceae; Gillisia	1	0	0	0	0	0	0	0	0	0	0	0	0	0	0	0	0	0	0	0	0	0	0	0	0	0	0	0	0	0	0	0	0	0	0	0	0	0	1	0	0	0	0	0
comp9236_c0_seq2	57.1	241	b12769 NZ_ABVQ01000035 [Bacteroides] pectinophilus ATCC 43243	+	root; cellular organisms; Bacteria; Firmicutes; Clostridia; Clostridiales; unclassified Clostridiales; [Bacteroides] pectinophilus	1	0	0	0	0	0	0	0	0	0	0	0	0	0	0	0	0	0	0	0	0	0	0	0	0	0	0	0	0	0	0	0	0	0	0	0	0	0	0	0	0	0	0	0
comp9247_c2_seq2	78.9	248	b6854 AY691293 Ruminococcus albus ATCC 27210	+	root; cellular organisms; Bacteria; Firmicutes; Clostridia; Clostridiales; Ruminococcaceae; Ruminococcus	1	0	0	0	0	0	0	0	0	0	0	0	0	0	0	0	0	0	0	0	0	0	0	0	0	0	0	0	0	0	0	0	0	0	0	0	0	0	0	0	0	0	1	0
comp9258_c2_seq1	73	217	b4827 NC_002939 Geobacter sulfurreducens PCA ATCC 51573	+	root; cellular organisms; Bacteria; Proteobacteria; delta/epsilon subdivisions; Deltaproteobacteria; Desulfuromonadales; Geobacteraceae; Geobacter	1	0	0	0	0	0	0	0	0	0	0	0	0	0	0	0	0	0	0	0	0	0	0	0	0	0	0	0	0	0	0	0	0	0	0	0	0	0	2	0	0	0	0	0
comp9260_c0_seq2	82.6	552	b17557 CP002106 Olsenella uli DSM 7084	+	root; cellular organisms; Bacteria; Actinobacteria; Actinobacteria (class); Coriobacteridae; Coriobacteriales; Coriobacterineae; Coriobacteriaceae; Olsenella	1	0	0	0	0	0	0	0	0	0	0	0	0	0	0	0	0	0	0	0	0	0	0	0	0	0	0	0	1	0	0	0	0	0	0	0	0	0	0	0	0	0	0	0
comp9296_c0_seq3	82.8	300	b6855 AY691294 Ruminococcus bromii ATCC 27255	+	root; cellular organisms; Bacteria; Firmicutes; Clostridia; Clostridiales; Ruminococcaceae; Ruminococcus	1	0	0	0	0	0	0	0	0	0	0	0	0	0	0	0	0	0	0	0	0	0	0	0	0	0	0	0	0	0	0	0	0	0	0	0	0	0	0	0	0	0	0	0
comp9324_c0_seq5	83.9	335	b14505 NZ_ACCL02000002 Marvinbryantia formatexigens DSM 14469	+	root; cellular organisms; Bacteria; Firmicutes; Clostridia; Clostridiales; Lachnospiraceae; Marvinbryantia	1	0	0	0	0	0	0	0	0	0	0	0	0	0	0	0	0	0	0	0	0	0	0	0	0	0	0	0	0	0	0	0	0	0	0	0	0	0	1	0	0	0	0	0
comp9330_c1_seq1	62.2	315	b7831 AF429662 Weissella viridescens ATCC 12706 (CCC B1183 )	+	root; cellular organisms; Bacteria; Firmicutes; Bacilli; Lactobacillales; Leuconostocaceae; Weissella	1	0	0	0	0	0	0	0	0	0	0	0	0	0	0	0	0	0	0	0	0	0	0	0	0	0	0	0	0	0	0	0	0	0	0	0	0	0	0	0	0	0	0	0
comp9330_c1_seq5	72.7	306	b3382 AY123730 Erysipelothrix tonsillarum ATCC 43339	+	root; cellular organisms; Bacteria; Firmicutes; Mollicutes; Anaeroplasmatales; Genera incertae sedis; Erysipelotrichaceae	1	0	0	0	0	0	0	0	0	0	0	0	0	0	0	0	0	0	0	0	1	0	0	0	0	0	0	0	0	0	0	0	0	0	0	0	0	0	0	0	0	0	0	0
comp9342_c0_seq2	84.5	220	b6817 AY691256 Eubacterium ventriosum ATCC 27560	+	root; cellular organisms; Bacteria; Firmicutes; Clostridia; Clostridiales; Eubacteriaceae; Eubacterium	1	0	0	0	0	0	0	0	0	0	0	0	0	0	0	0	0	0	0	0	0	0	0	0	0	0	0	0	0	0	0	0	0	0	0	0	0	0	0	0	0	0	0	0
comp9356_c0_seq11	82.7	534	b16655 FP929044 Eubacterium siraeum 70/3	+	root; cellular organisms; Bacteria; Firmicutes; Clostridia; Clostridiales; Eubacteriaceae; Eubacterium	1	0	0	0	0	0	0	0	0	0	0	0	0	0	0	0	0	0	0	0	0	0	0	0	0	0	0	0	0	0	0	0	0	0	0	0	0	0	0	0	0	0	0	0
comp9373_c1_seq3	94.6	202	b18093 AECU01000014 Faecalibacterium cf. prausnitzii KLE1255	+	root; cellular organisms; Bacteria; Firmicutes; Clostridia; Clostridiales; Ruminococcaceae; Faecalibacterium	1	0	0	0	0	0	0	0	0	0	0	0	0	0	0	0	0	0	0	0	0	0	0	0	0	0	0	0	0	0	0	0	0	0	0	0	0	0	0	0	1	0	0	0
comp9407_c0_seq2	77.9	395	b6811 AY691250 Eubacterium coprostanoligenes ATCC 51222	+	root; cellular organisms; Bacteria; Firmicutes; Clostridia; Clostridiales; Eubacteriaceae; Eubacterium	1	0	0	0	0	0	0	0	0	0	0	0	0	0	0	0	0	0	0	0	0	0	0	0	0	0	0	0	0	0	0	0	0	0	0	0	0	0	0	0	0	0	0	0
comp9413_c0_seq2	80.1	226	b6811 AY691250 Eubacterium coprostanoligenes ATCC 51222	+	root; cellular organisms; Bacteria; Firmicutes; Clostridia; Clostridiales; Eubacteriaceae; Eubacterium	1	0	0	0	0	0	0	0	0	0	0	0	0	0	0	0	0	0	0	0	0	0	0	0	0	0	0	0	0	0	0	0	0	0	0	0	0	0	0	0	0	0	0	0
comp9419_c2_seq1	64.9	228	b20851 NZ_AHMT01000107 Leptospira alexanderi serovar Manhao 3 str. L 60 ATCC 700520	+	root; cellular organisms; Bacteria; Spirochaetes; Spirochaetia; Spirochaetales; Leptospiraceae; Leptospira; Leptospira	1	0	0	0	0	0	0	0	0	0	0	0	0	0	0	0	0	0	0	0	0	0	0	0	0	0	0	0	0	0	0	0	0	0	0	0	0	0	0	0	0	0	0	0
comp9443_c7_seq1	82.9	231	b14505 NZ_ACCL02000002 Marvinbryantia formatexigens DSM 14469	+	root; cellular organisms; Bacteria; Firmicutes; Clostridia; Clostridiales; Lachnospiraceae; Marvinbryantia	1	0	0	0	0	0	0	0	0	0	0	0	0	0	0	0	0	0	0	0	0	0	0	0	0	0	0	0	0	0	14	0	0	0	0	0	0	0	0	0	0	0	0	0
comp9466_c3_seq1	75.5	235	b17718 CP001810 Butyrivibrio proteoclasticus B316	+	root; cellular organisms; Bacteria; Firmicutes; Clostridia; Clostridiales; Lachnospiraceae; Butyrivibrio	1	0	0	0	0	0	0	0	0	0	0	0	0	0	0	0	0	0	0	0	0	0	0	0	0	0	0	0	0	0	0	0	0	0	0	0	0	0	0	0	0	0	0	0
comp9476_c3_seq2	80.4	195	b14162 NC_012778 Eubacterium eligens ATCC 27750	+	root; cellular organisms; Bacteria; Firmicutes; Clostridia; Clostridiales; Eubacteriaceae; Eubacterium	1	0	0	0	0	0	0	0	0	0	0	0	0	0	0	0	0	0	0	0	0	0	0	0	0	2	0	0	0	0	0	0	0	0	0	0	0	0	0	0	0	0	0	0
comp9485_c1_seq3	74.4	315	b6793 AY691232 Clostridium leptum ATCC 29065	+	root; cellular organisms; Bacteria; Firmicutes; Clostridia; Clostridiales; Clostridiaceae; Clostridium	1	0	0	0	0	0	0	0	0	0	0	0	0	0	0	0	0	0	0	0	0	0	0	0	0	0	0	0	0	0	0	0	0	0	0	0	0	0	0	0	2	0	0	0
comp9495_c1_seq2	60.8	249	b7402 AY835628 Lactobacillus salivarius subsp. salicinius ATCC 11742	+	root; cellular organisms; Bacteria; Firmicutes; Bacilli; Lactobacillales; Lactobacillaceae; Lactobacillus	1	0	0	0	0	0	0	0	0	0	0	0	0	0	0	0	0	0	0	0	0	0	0	0	0	0	0	0	0	0	0	0	0	0	0	0	0	0	0	0	0	0	0	0
comp964_c0_seq1	66.3	226	b18814 AFBB01000007 Dialister micraerophilus DSM 19965	+	root; cellular organisms; Bacteria; Firmicutes; Negativicutes; Selenomonadales; Veillonellaceae; Dialister	1	0	0	0	0	0	0	0	0	0	0	0	0	0	0	0	0	0	0	0	0	0	0	0	0	0	0	0	0	0	0	0	0	0	0	0	0	0	0	0	0	0	0	0
						TOTAL READS	6913	1355	6503	4145	1674	3337	3499	598	15712	2642	5493	8777	15982	5358	1050	850	956	5694	4421	6716	2734	2249	5037	7370	1725	3761	16075	16286	1068	5424	4411	7246	9168	6961	1161	6044	9884	3488	2228	12483	7458	5599	7212
						TOTAL OTU	271	159	304	202	221	191	197	94	326	201	306	353	429	286	116	111	138	212	175	334	235	181	221	244	171	264	339	347	147	281	317	344	319	322	185	396	384	253	227	386	305	281	340
[truncated: 46 more columns]
